# Supplementary material for: Mutation severity spectrum of rare alleles in the human genome is predictive of disease type
Source: PLoS Comput Biol. 2020 May 15;16(5):e1007775. doi: 10.1371/journal.pcbi.1007775 (PMC7255613; doi:10.1371/journal.pcbi.1007775)
Supplement: S1 Table — (XLSX) [file pcbi.1007775.s004.xlsx]

## Sheet: S1 Table
S1 Table. Information of human protein coding genes (GeneSymbol, UniProt, AvgAI, LOEUF, and interaction_count) and catalogues of gene sets based on their essentiality (essential1 and essential2), involvement in diseases (autism, DDD (deciphering developmental disorders), cosmic, PathVar, disgenet_path, virus_interacting), and functional categories (kinase, metabolic_enzymes, olfactory_receptors, …
GeneSymbol	UniProt	AvgAI	LOEUF	essential1	essential2	autism	DDD	cosmic	PathVar	disgenet_path	virus_interacting	kinase	metabolic_enzymes	olfactory_receptors	otherGPCR	ribosomal_protein_mitochondrial	ribosomal_protein_cytoplasmic	mitochondrial	interaction_count
CT45A1	Q5HYN5	0	1.88	N	.	0	0	0	0	0	0	0	0	0	0	0	0	0	18
USP17L5	A8MUK1	0	nan	.	.	0	0	0	0	0	0	0	0	0	0	0	0	0	0
PABPC1L2A	Q5JQF8	0	1.812	N	.	0	0	0	0	0	0	0	0	0	0	0	0	0	0
UBE2D3	P61077	2.66655e-08	0.665	N	.	0	0	0	0	0	0	0	0	0	0	0	0	0	239
H2AFZ	P0C0S5	3.23752e-08	0.435	N	.	1	0	0	0	0	0	0	0	0	0	0	0	0	48
SUMO2	P61956	5.0192e-08	0.45	N	.	0	0	0	0	0	1	0	0	0	0	0	0	0	222
EIF1AX	P47813	5.86925e-08	0.386	N	.	0	0	1	0	1	0	0	0	0	0	0	0	0	16
PRPS1	P60891	7.00162e-08	0.377	N	N	0	1	0	1	1	0	0	1	0	0	0	0	0	11
FRG2	Q64ET8	7.08728e-08	1.781	N	.	0	0	0	0	0	0	0	0	0	0	0	0	0	0
ZNF706	Q9Y5V0	7.20703e-08	0.75	N	.	0	0	0	0	0	0	0	0	0	0	0	0	0	2
CALM1	P0DP23	7.27205e-08	0.327	N	N	0	0	0	1	1	1	0	0	0	0	0	0	0	373
MBD3L4	A6NDZ8	7.49819e-08	1.885	N	.	0	0	0	0	0	0	0	0	0	0	0	0	0	0
UBE2D2	P62837	7.59556e-08	0.286	N	N	0	0	0	0	0	0	0	0	0	0	0	0	0	268
TUBA1A	Q71U36	7.71772e-08	0.317	N	N	0	1	0	1	1	0	0	0	0	0	0	0	0	138
H3F3A	P84243	7.92464e-08	1.158	N	.	0	0	1	1	1	0	0	0	0	0	0	0	0	119
ACTB	P60709	7.98966e-08	0.232	E	S	0	1	0	1	1	1	0	0	0	0	0	0	0	258
TUBA1B	P68363	8.11848e-08	0.315	E	S	0	0	0	0	1	0	0	0	0	0	0	0	0	60
RPL39	P62891	8.22023e-08	1.098	.	.	0	0	0	0	0	0	0	0	0	0	0	1	0	0
UBE2H	P62256	8.49955e-08	0.355	N	S	1	0	0	0	1	0	0	0	0	0	0	0	0	82
HRK	O00198	8.97694e-08	1.793	N	N	0	0	0	0	0	0	0	0	0	0	0	0	0	7
CALM2	P0DP24	9.49496e-08	0.368	N	.	0	0	0	1	1	1	0	0	0	0	0	0	0	373
PPP1CB	P62140	9.52573e-08	0.147	E	S	0	1	0	1	1	0	0	0	0	0	0	0	0	99
SPACA5	Q96QH8	1.01117e-07	1.712	N	.	0	0	0	0	0	0	0	0	0	0	0	0	0	0
USP17L13	C9JLJ4	1.04866e-07	nan	N	.	0	0	0	0	0	0	0	0	0	0	0	0	0	0
RHOA	P61586	1.12121e-07	0.664	E	S	0	0	1	1	1	0	0	0	0	0	0	0	0	140
TUBB	P07437	1.1347e-07	0.292	E	S	0	1	0	1	1	0	0	0	0	0	0	0	0	117
EIF5A	P63241	1.14096e-07	0.543	E	N	0	0	0	0	1	1	0	0	0	0	0	0	0	20
CALM3	P0DP25	1.18768e-07	0.357	N	N	0	0	0	1	1	0	0	0	0	0	0	0	0	373
UBE2A	P49459	1.23714e-07	0.537	N	N	0	1	0	1	1	0	0	0	0	0	0	0	0	49
RAN	P62826	1.23835e-07	0.262	E	E	0	0	0	0	1	0	0	0	0	0	0	0	0	99
PHF5A	Q7RTV0	1.25718e-07	0.455	E	.	0	0	0	0	0	0	0	0	0	0	0	0	0	6
UBE2I	P63279	1.27553e-07	0.287	E	E	0	0	0	0	1	1	0	0	0	0	0	0	0	441
ERH	P84090	1.33399e-07	0.421	E	N	0	0	0	0	0	0	0	0	0	0	0	0	0	35
CCL3L1	P16619	1.34842e-07	1.825	N	.	0	0	0	0	1	0	0	0	0	0	0	0	0	9
PPP3R1	P63098	1.38139e-07	0.664	N	E	0	0	0	0	1	0	0	0	0	0	0	0	0	18
CSNK1A1	P48729	1.38888e-07	0.215	E	E	0	0	0	0	1	1	1	0	0	0	0	0	0	85
RBX1	P62877	1.43712e-07	0.323	E	S	0	0	0	0	1	1	0	0	0	0	0	0	0	157
EIF3CL	B5ME19	1.49889e-07	1.696	E	.	0	0	0	0	0	0	0	0	0	0	0	0	0	7
ANKRD20A1	Q5TYW2	1.51063e-07	1.789	N	.	0	0	0	0	0	0	0	0	0	0	0	0	0	0
UBE2L3	P68036	1.52634e-07	0.499	E	.	0	0	0	0	1	0	0	0	0	0	0	0	0	130
SRSF1	Q07955	1.55167e-07	0.242	E	E	0	0	0	0	1	1	0	0	0	0	0	0	0	70
RGPD1	P0DJD0	1.55773e-07	1.373	N	.	0	0	0	0	0	0	0	0	0	0	0	0	0	0
RPL36A	P83881	1.57347e-07	0.891	N	E	0	0	0	0	1	0	0	0	0	0	0	1	0	8
RAC1	P63000	1.60229e-07	0.467	N	E	1	1	1	1	1	0	0	0	0	0	0	0	0	225
TMSB4X	P62328	1.64408e-07	1.673	N	N	0	0	0	0	1	0	0	0	0	0	0	0	0	45
TUBB2B	Q9BVA1	1.72647e-07	0.222	N	.	0	1	0	1	1	0	0	0	0	0	0	0	0	31
ELOA3	Q8NG57	1.72697e-07	nan	.	.	0	0	0	0	0	0	0	0	0	0	0	0	0	3
TMEM236	Q5W0B7	1.7411e-07	1.922	N	.	0	0	0	0	0	0	0	0	0	0	0	0	0	5
SRSF3	P84103	1.75256e-07	0.291	E	S	0	0	1	0	1	1	0	0	0	0	0	0	0	45
UBE2K	P61086	1.76659e-07	0.231	E	N	0	0	0	0	0	0	0	0	0	0	0	0	0	103
RIMBP3B	A6NNM3	1.80382e-07	1.671	N	.	0	0	0	0	0	0	0	0	0	0	0	0	0	0
RAB10	P61026	1.8066e-07	0.271	N	N	0	0	0	0	0	0	0	0	0	0	0	0	0	23
NEDD8	Q15843	1.82017e-07	0.481	E	.	0	0	0	0	0	0	0	0	0	0	0	0	0	75
ETF1	P62495	1.83349e-07	0.251	E	E	0	0	0	0	0	1	0	0	0	0	0	0	0	14
PCBP2	Q15366	1.83451e-07	0.228	E	N	0	0	0	0	0	0	0	0	0	0	0	0	0	39
RBBP4	Q09028	1.87809e-07	0.253	N	E	0	0	0	0	0	0	0	0	0	0	0	0	0	130
TBC1D3C	Q6IPX1	1.92074e-07	1.963	E	.	0	0	0	0	0	0	0	0	0	0	0	0	0	7
SKP1	P63208	1.94173e-07	0.698	N	.	0	0	0	0	0	1	0	0	0	0	0	0	0	170
ARF1	P84077	1.9542e-07	0.402	N	S	0	0	0	1	1	1	0	0	0	0	0	0	0	53
PURA	Q00577	1.95766e-07	0.335	N	S	0	1	0	1	1	0	0	0	0	0	0	0	0	9
SPDYE2	Q495Y8	1.99988e-07	1.48	N	.	0	0	0	0	0	0	0	0	0	0	0	0	0	1
HNRNPH2	P55795	2.00607e-07	0.309	N	S	1	1	0	1	1	0	0	0	0	0	0	0	0	31
NXF2	Q9GZY0	2.02527e-07	0.861	N	.	0	0	0	0	0	0	0	0	0	0	0	0	0	7
PSMD14	O00487	2.04519e-07	0.298	E	E	0	0	0	0	0	0	0	0	0	0	0	0	0	79
EIF2S3	P41091	2.06076e-07	0.322	N	E	0	1	0	1	1	0	0	0	0	0	0	0	0	9
SPDYE2B	A6NHP3	2.062e-07	1.761	N	.	0	0	0	0	0	0	0	0	0	0	0	0	0	0
RPL38	P63173	2.1027e-07	0.52	E	E	0	0	0	0	0	0	0	0	0	0	0	1	0	14
DDTL	A6NHG4	2.1386e-07	1.837	N	S	0	0	0	0	0	0	0	0	0	0	0	0	0	0
NUTF2	P61970	2.14266e-07	0.338	N	S	0	0	0	0	1	0	0	0	0	0	0	0	0	40
PPP2CA	P67775	2.15317e-07	0.263	E	E	1	1	0	1	1	1	0	0	0	0	0	0	0	178
ELOA3B	Q3SY89	2.22129e-07	nan	.	.	0	0	0	0	0	0	0	0	0	0	0	0	0	0
SNRPD1	P62314	2.25644e-07	0.564	E	.	0	0	0	0	0	1	0	0	0	0	0	0	0	27
CDC42	P60953	2.26427e-07	0.501	N	N	0	0	0	1	1	1	0	0	0	0	0	0	0	203
GRAPL	Q8TC17	2.28119e-07	1.871	N	.	0	0	0	0	0	0	0	0	0	0	0	0	0	2
POTEB	A0A0A6YYL3	2.28461e-07	1.807	N	.	0	0	0	0	0	0	0	0	0	0	0	0	0	0
RPS6KA3	P51812	2.3058e-07	0.087	N	N	1	1	0	1	1	1	1	0	0	0	0	0	0	48
UBE2E3	Q969T4	2.35831e-07	0.655	N	N	0	0	0	0	0	0	0	0	0	0	0	0	0	113
NUDT21	O43809	2.46667e-07	0.232	E	E	0	0	0	0	1	0	0	0	0	0	0	0	0	85
TBL1XR1	Q9BZK7	2.49768e-07	0.106	N	S	1	1	1	1	1	1	0	0	0	0	0	0	0	26
YWHAZ	P63104	2.50173e-07	0.357	N	N	0	0	0	1	1	1	0	0	0	0	0	0	0	517
COPS2	P61201	2.57244e-07	0.101	N	S	0	0	0	0	1	1	0	0	0	0	0	0	0	79
SPOP	O43791	2.57712e-07	0.144	E	S	0	0	1	1	1	0	0	0	0	0	0	0	0	84
NONO	Q15233	2.58818e-07	0.244	N	S	0	1	1	1	1	1	0	0	0	0	0	0	0	84
MILR1	Q7Z6M3	2.65708e-07	1.388	.	.	0	0	0	0	0	0	0	0	0	0	0	0	0	6
UBE2N	P61088	2.72943e-07	0.431	N	N	0	0	0	0	1	1	0	0	0	0	0	0	0	235
NRARP	Q7Z6K4	2.73919e-07	1.501	N	S	0	0	0	0	1	0	0	0	0	0	0	0	0	2
RAB11A	P62491	2.7558e-07	0.209	N	N	0	1	0	0	1	1	0	0	0	0	0	0	0	63
TMSB10	P63313	2.78668e-07	1.918	N	N	0	0	0	0	1	0	0	0	0	0	0	0	0	9
MEF2C	Q06413	2.81352e-07	0.608	N	S	1	1	0	1	1	0	0	0	0	0	0	0	0	43
SMC1A	Q14683	2.82662e-07	0.062	E	E	1	1	1	1	1	0	0	0	0	0	0	0	0	83
CBX1	P83916	2.85299e-07	0.26	N	.	0	0	0	0	1	0	0	0	0	0	0	0	0	56
KIAA1671	Q9BY89	2.88292e-07	0.434	N	N	0	0	0	0	0	0	0	0	0	0	0	0	0	8
RAB14	P61106	2.9194e-07	0.214	N	S	0	0	0	0	0	0	0	0	0	0	0	0	0	26
THOC2	Q8NI27	2.92225e-07	0.081	E	E	0	1	0	1	1	0	0	0	0	0	0	0	0	13
PAK3	O75914	2.95167e-07	0.286	N	N	0	1	0	1	1	1	1	0	0	0	0	0	0	19
MAGOH	P61326	2.99833e-07	0.492	E	S	0	0	0	0	0	0	0	0	0	0	0	0	0	36
GNAQ	P50148	3.02172e-07	0.302	N	.	0	1	1	1	1	0	0	0	0	0	0	0	0	69
KCNJ6	P48051	3.08521e-07	0.51	N	N	0	1	0	1	1	0	0	0	0	0	0	0	0	57
UBE2R2	Q712K3	3.1094e-07	0.255	N	N	0	0	0	0	0	0	0	0	0	0	0	0	0	27
EIF3C	Q99613	3.12868e-07	1.926	E	.	0	0	0	0	0	0	0	0	0	0	0	0	0	39
ACTR2	P61160	3.14828e-07	0.195	E	S	0	0	0	0	1	0	0	0	0	0	0	0	0	26
INS	P01308	3.16764e-07	1.172	N	S	0	0	0	1	1	0	0	0	0	0	0	0	0	30
EIF4A2	Q14240	3.16786e-07	0.205	N	N	0	0	1	0	1	1	0	0	0	0	0	0	0	37
NDUFC2	O95298	3.17878e-07	0.8	N	E	0	0	0	0	1	0	0	1	0	0	0	0	1	0
SIAH1	Q8IUQ4	3.17952e-07	0.499	E	N	0	0	0	0	0	1	0	0	0	0	0	0	0	182
HDAC2	Q92769	3.18159e-07	0.1	N	S	0	0	0	0	1	1	0	0	0	0	0	0	0	260
ATP6V0C	P27449	3.20358e-07	0.667	E	E	0	0	0	0	0	1	0	1	0	0	0	0	0	54
AGO1	Q9UL18	3.21207e-07	0.057	N	N	1	0	0	0	1	0	0	0	0	0	0	0	0	30
SF3B1	O75533	3.21765e-07	0.066	N	E	1	0	1	1	1	0	0	0	0	0	0	0	0	57
OTUD5	Q96G74	3.22066e-07	0.173	E	S	0	0	0	0	0	0	0	0	0	0	0	0	0	8
CNBP	P62633	3.2255e-07	0.298	N	E	0	0	1	0	1	1	0	0	0	0	0	0	0	22
POTEB2	H3BUK9	3.23355e-07	1.739	N	.	0	0	0	0	0	0	0	0	0	0	0	0	0	0
DHX15	O43143	3.23424e-07	0.105	E	E	0	0	0	0	1	1	0	0	0	0	0	0	0	35
MAPK1	P28482	3.24178e-07	0.175	N	S	1	0	1	1	1	1	1	0	0	0	0	0	0	296
RBM39	Q14498	3.2433e-07	0.205	E	S	0	0	0	0	0	0	0	0	0	0	0	0	0	90
XPO1	O14980	3.24525e-07	0.051	E	E	1	0	1	1	1	0	0	0	0	0	0	0	0	125
RPS15A	P62244	3.25257e-07	0.559	E	E	0	0	0	0	0	0	0	0	0	0	0	1	1	21
PPP2R5E	Q16537	3.25827e-07	0.103	N	N	0	0	0	0	1	0	0	0	0	0	0	0	0	30
DMRTC1	Q5HYR2	3.27271e-07	1.886	N	.	0	0	0	0	0	0	0	0	0	0	0	0	0	0
CFL1	P23528	3.2839e-07	0.716	E	S	0	0	0	0	1	0	0	0	0	0	0	0	0	63
HNRNPH1	P31943	3.30386e-07	0.109	N	E	0	0	0	0	1	1	0	0	0	0	0	0	0	83
VSNL1	P62760	3.31682e-07	0.633	N	S	0	0	0	0	1	0	0	0	0	0	0	0	0	16
TUBB2A	Q13885	3.32149e-07	0.363	N	.	0	1	0	1	1	0	0	0	0	0	0	0	0	88
HNRNPA3	P51991	3.3413e-07	0.233	N	S	0	0	0	0	1	0	0	0	0	0	0	0	0	23
AP2M1	Q96CW1	3.34489e-07	0.19	N	S	0	1	0	0	0	1	0	0	0	0	0	0	0	98
STAG2	Q8N3U4	3.36926e-07	0.09	N	S	0	1	1	1	1	0	0	0	0	0	0	0	0	18
OGT	O15294	3.36949e-07	0.08	E	E	1	0	0	1	1	0	0	0	0	0	0	0	0	55
AP1S2	P56377	3.39512e-07	0.454	N	N	0	1	0	0	1	0	0	0	0	0	0	0	0	6
NBPF11	Q86T75	3.39903e-07	1.88	.	.	0	0	0	0	0	0	0	0	0	0	0	0	0	2
SMU1	Q2TAY7	3.40293e-07	0.108	E	S	0	0	0	0	0	1	0	0	0	0	0	0	0	27
ELOA3D	A6NLF2	3.41242e-07	nan	.	.	0	0	0	0	0	0	0	0	0	0	0	0	0	0
YY1	P25490	3.42572e-07	0.198	E	E	0	1	0	1	1	0	0	0	0	0	0	0	0	151
PEA15	Q15121	3.45589e-07	0.576	N	N	0	0	0	0	1	0	0	0	0	0	0	0	0	41
ARF6	P62330	3.47266e-07	0.722	N	N	0	0	0	0	0	0	0	0	0	0	0	0	0	148
NR2F1	P10589	3.47274e-07	0.191	N	S	1	1	0	1	1	0	0	0	0	0	0	0	0	22
FAM50A	Q14320	3.49007e-07	0.292	E	E	0	0	0	0	0	0	0	0	0	0	0	0	0	3
SMN1	Q16637	3.51401e-07	1.929	E	.	0	0	0	1	1	0	0	0	0	0	0	0	0	255
U2AF2	P26368	3.52753e-07	0.133	E	E	0	0	0	0	0	0	0	0	0	0	0	0	0	313
HMGB1	P09429	3.52972e-07	0.473	E	N	0	0	0	0	1	1	0	0	0	0	0	0	0	95
UBE2G1	P62253	3.53393e-07	0.453	N	S	0	0	0	0	0	0	0	0	0	0	0	0	0	24
RBBP7	Q16576	3.53643e-07	0.28	N	N	0	0	0	0	0	0	0	0	0	0	0	0	0	89
AKT3	Q9Y243	3.54652e-07	0.178	N	N	0	1	1	1	1	0	1	0	0	0	0	0	0	21
NFYA	P23511	3.55626e-07	0.509	N	S	0	0	0	0	1	0	0	0	0	0	0	0	0	56
ZMAT2	Q96NC0	3.56417e-07	0.237	E	E	0	0	0	0	0	0	0	0	0	0	0	0	0	43
MUC3A	Q02505	3.56615e-07	1.696	.	.	0	0	0	0	0	0	0	0	0	0	0	0	0	0
NDUFA1	O15239	3.57316e-07	1.178	N	S	0	1	0	1	1	0	0	1	0	0	0	0	1	4
FAM49B	Q9NUQ9	3.57435e-07	0.31	N	S	0	0	0	0	1	0	0	0	0	0	0	0	0	4
CSNK2B	P67870	3.57581e-07	0.383	E	E	0	0	0	1	1	1	0	0	0	0	0	0	0	260
RAB2A	P61019	3.61591e-07	0.22	N	N	1	0	0	0	1	0	0	0	0	0	0	0	0	31
AP2S1	P53680	3.6266e-07	0.502	E	S	0	0	0	1	1	0	0	0	0	0	0	0	0	12
EIF2S2	P20042	3.63808e-07	0.342	E	.	0	0	0	0	1	0	0	0	0	0	0	0	0	26
YAF2	Q8IY57	3.66225e-07	0.494	N	N	0	0	0	0	0	0	0	0	0	0	0	0	0	31
GRB2	P62993	3.66334e-07	0.357	E	E	0	0	0	0	1	1	0	0	0	0	0	0	0	615
USP27X	A6NNY8	3.67036e-07	0.363	.	N	0	1	0	1	1	0	0	0	0	0	0	0	0	3
RALA	P11233	3.70487e-07	0.269	N	N	1	0	0	1	0	0	0	0	0	0	0	0	0	44
RAP1B	P61224	3.70508e-07	0.39	N	.	0	0	0	0	1	0	0	0	0	0	0	0	0	37
ZNF705D	P0CH99	3.7228e-07	nan	N	.	0	0	0	0	0	0	0	0	0	0	0	0	0	1
RPS18	P62269	3.72329e-07	0.261	E	E	0	0	0	0	0	0	0	0	0	0	0	1	1	18
SNRPD3	P62318	3.7427e-07	0.467	E	E	0	0	0	0	1	0	0	0	0	0	0	0	0	41
SRSF7	Q16629	3.75198e-07	0.299	E	E	0	0	0	0	0	1	0	0	0	0	0	0	0	35
TIAL1	Q01085	3.77064e-07	0.112	N	S	0	0	0	0	1	0	0	0	0	0	0	0	0	29
RAB6A	P20340	3.77242e-07	0.34	N	.	0	0	0	0	0	0	0	0	0	0	0	0	0	28
TUBB4B	P68371	3.77419e-07	0.442	N	N	0	0	0	1	0	0	0	0	0	0	0	0	0	32
PDS5A	Q29RF7	3.77981e-07	0.196	E	S	0	0	0	0	1	0	0	0	0	0	0	0	0	24
CNOT9	Q92600	3.77998e-07	0.275	.	.	0	0	0	1	0	0	0	0	0	0	0	0	0	19
ENY2	Q9NPA8	3.7809e-07	0.442	E	N	0	0	0	0	0	0	0	0	0	0	0	0	0	11
PSMC1	P62191	3.82192e-07	0.138	N	S	0	0	0	0	0	1	0	0	0	0	0	0	0	70
H2AFV	Q71UI9	3.82224e-07	0.822	N	N	0	0	0	0	0	0	0	0	0	0	0	0	0	9
CUL1	Q13616	3.82503e-07	0.144	N	E	0	0	0	0	1	1	0	0	0	0	0	0	0	229
GNAO1	P09471	3.85205e-07	0.261	N	N	0	1	0	1	1	1	0	0	0	0	0	0	0	39
RBM17	Q96I25	3.87908e-07	0.122	E	E	0	0	0	0	1	0	0	0	0	0	0	0	0	25
CWC15	Q9P013	3.88468e-07	0.256	.	.	0	0	0	0	0	0	0	0	0	0	0	0	0	17
SUMO1	P63165	3.88529e-07	0.463	N	N	0	1	0	0	1	1	0	0	0	0	0	0	0	191
DEFB130A	P0DP74	3.88976e-07	1.885	.	.	0	0	0	0	0	0	0	0	0	0	0	0	0	0
ASF1A	Q9Y294	3.92581e-07	0.485	N	N	0	0	0	0	1	1	0	0	0	0	0	0	0	38
UBE2B	P63146	3.96558e-07	0.702	N	N	0	0	0	0	0	0	0	0	0	0	0	0	0	41
CLTC	Q00610	3.9672e-07	0.104	E	E	0	1	1	1	1	0	0	0	0	0	0	0	0	133
ANP32E	Q9BTT0	3.97673e-07	0.423	N	S	0	0	0	0	0	0	0	0	0	0	0	0	0	9
TXNL4A	P83876	3.97976e-07	1.822	E	E	0	1	0	0	1	0	0	0	0	0	0	0	0	9
DCX	O43602	3.98233e-07	0.616	N	N	1	1	0	1	1	0	0	0	0	0	0	0	0	40
RBMX	P38159	3.99291e-07	0.432	.	.	0	0	0	0	1	0	0	0	0	0	0	0	0	63
DDX39B	Q13838	4.00989e-07	0.218	E	E	0	0	0	0	0	0	0	0	0	0	0	0	0	46
ZNF146	Q15072	4.02497e-07	0.349	N	N	0	0	0	0	0	0	0	0	0	0	0	0	0	2
SPIN1	Q9Y657	4.03895e-07	0.274	N	N	0	0	0	0	0	0	0	0	0	0	0	0	0	8
KPNB1	Q14974	4.06609e-07	0.092	E	E	0	0	0	0	1	1	0	0	0	0	0	0	0	124
ELOC	Q15369	4.0737e-07	0.663	.	.	0	0	0	1	1	0	0	0	0	0	0	0	0	91
POU3F3	P20264	4.08028e-07	0.429	N	N	0	1	0	0	1	0	0	0	0	0	0	0	0	6
DYNLL1	P63167	4.10377e-07	0.759	N	N	0	0	0	0	1	1	0	0	0	0	0	0	0	144
CUL4B	Q13620	4.10789e-07	0.085	N	N	0	1	0	1	1	0	0	0	0	0	0	0	0	102
SRSF10	O75494	4.10975e-07	1.642	E	.	0	0	0	0	1	0	0	0	0	0	0	0	0	20
SMC3	Q9UQE7	4.11989e-07	0.037	E	E	1	1	0	1	1	0	0	0	0	0	0	0	0	78
SNRPC	P09234	4.14439e-07	0.555	N	E	0	0	0	0	0	0	0	0	0	0	0	0	0	86
DDX3X	O00571	4.17297e-07	0.118	N	E	1	1	1	1	1	1	0	0	0	0	0	0	0	60
NXT2	Q9NPJ8	4.17861e-07	0.505	N	N	0	0	0	0	0	0	0	0	0	0	0	0	0	24
HPRT1	P00492	4.17931e-07	0.34	N	S	0	1	0	1	1	0	0	1	0	0	0	0	0	29
UBTF	P17480	4.22493e-07	0.06	E	E	0	1	0	1	1	1	0	0	0	0	0	0	0	56
UBE2W	Q96B02	4.29433e-07	0.699	N	N	0	0	0	0	0	0	0	0	0	0	0	0	0	79
MAPRE2	Q15555	4.29488e-07	0.406	N	N	0	1	0	1	1	0	0	0	0	0	0	0	0	38
CABP1	Q9NZU7	4.30525e-07	0.396	N	N	0	0	0	0	0	0	0	0	0	0	0	0	0	10
NAIP	Q13075	4.30843e-07	1.306	N	S	0	0	0	0	1	0	0	0	0	0	0	0	0	10
NOVA2	Q9UNW9	4.31138e-07	0.242	N	N	0	1	0	0	0	0	0	0	0	0	0	0	0	0
MCTS1	Q9ULC4	4.31511e-07	0.441	N	N	0	0	0	0	0	0	0	0	0	0	0	0	0	5
TOMM20	Q15388	4.31537e-07	0.943	E	.	1	0	0	0	0	0	0	0	0	0	0	0	1	38
TRA2B	P62995	4.32869e-07	0.246	E	S	0	0	0	0	1	0	0	0	0	0	0	0	0	40
BRCC3	P46736	4.3332e-07	0.813	N	N	0	0	0	0	1	0	0	0	0	0	0	0	0	23
ARL8A	Q96BM9	4.33487e-07	0.354	N	N	0	0	0	0	1	0	0	0	0	0	0	0	0	3
MORF4L2	Q15014	4.34728e-07	0.544	N	N	0	0	0	0	0	0	0	0	0	0	0	0	0	87
NBPF4	Q96M43	4.34735e-07	1.466	N	.	0	0	0	0	0	0	0	0	0	0	0	0	0	0
SCN8A	Q9UQD0	4.35294e-07	0.13	N	N	1	1	0	1	1	0	0	0	0	0	0	0	0	6
DDX6	P26196	4.35739e-07	0.174	E	E	0	1	1	0	1	1	0	0	0	0	0	0	0	84
CPSF4	O95639	4.37543e-07	0.555	E	E	0	0	0	0	0	1	0	0	0	0	0	0	0	11
SNRPD2	P62316	4.37598e-07	0.56	E	E	0	0	0	0	0	0	0	0	0	0	0	0	0	37
RPS26	P62854	4.37638e-07	0.483	.	.	0	0	0	1	1	0	0	0	0	0	0	1	0	12
LRRC37A	A6NMS7	4.37971e-07	1.044	N	.	0	0	0	0	0	0	0	0	0	0	0	0	0	0
SUB1	P53999	4.3855e-07	0.414	N	N	0	0	0	0	0	1	0	0	0	0	0	0	0	39
YPEL5	P62699	4.39346e-07	0.832	N	N	0	0	0	0	0	0	0	0	0	0	0	0	0	32
ZNF664	Q8N3J9	4.40128e-07	1.485	N	N	0	0	0	0	0	0	0	0	0	0	0	0	0	0
MBD2	Q9UBB5	4.41808e-07	0.522	N	S	0	0	0	0	1	0	0	0	0	0	0	0	0	35
FBXW11	Q9UKB1	4.42445e-07	0.314	E	S	0	1	0	0	0	0	0	0	0	0	0	0	0	87
TLK2	Q86UE8	4.43215e-07	0.114	N	N	1	1	0	1	1	0	1	0	0	0	0	0	0	23
CBX5	P45973	4.43219e-07	0.35	N	N	0	0	0	0	1	1	0	0	0	0	0	0	0	167
C4A	P0C0L4	4.43446e-07	1.446	N	N	0	0	0	0	1	0	0	0	0	0	0	0	0	9
HUWE1	Q7Z6Z7	4.44132e-07	0.06	E	E	0	1	0	1	1	0	0	0	0	0	0	0	0	91
VCP	P55072	4.44933e-07	0.127	E	E	0	0	0	1	1	1	0	0	0	0	0	0	0	248
CSTF2	P33240	4.45231e-07	0.133	N	N	0	0	0	0	1	1	0	0	0	0	0	0	0	58
EIF1B	O60739	4.45364e-07	0.779	N	S	0	0	0	0	0	0	0	0	0	0	0	0	0	134
RBM25	P49756	4.45641e-07	0.077	E	E	0	0	0	0	0	0	0	0	0	0	0	0	0	14
ACTC1	P68032	4.45973e-07	0.48	N	N	0	0	0	1	1	1	0	0	0	0	0	0	0	59
RPS6KB1	P23443	4.46221e-07	0.317	N	S	0	0	0	0	1	0	1	0	0	0	0	0	0	75
DCAF7	P61962	4.47886e-07	0.348	.	E	0	0	0	0	1	0	0	0	0	0	0	0	0	68
TCF4	P15884	4.482e-07	0.217	N	N	1	1	0	1	1	1	0	0	0	0	0	0	0	244
ABHD17C	Q6PCB6	4.48283e-07	0.302	N	N	0	0	0	0	0	0	0	1	0	0	0	0	0	0
ANP32A	P39687	4.48373e-07	0.218	N	N	0	0	0	0	1	1	0	0	0	0	0	0	0	34
RPS25	P62851	4.49676e-07	0.459	E	S	0	0	0	0	0	1	0	0	0	0	0	1	0	26
PAK1	Q13153	4.49688e-07	0.563	N	N	0	1	0	1	1	0	1	0	0	0	0	0	0	113
SCML1	Q9UN30	4.5018e-07	0.292	N	N	0	0	0	0	0	0	0	0	0	0	0	0	0	12
PHF8	Q9UPP1	4.50208e-07	0.263	N	S	0	1	0	1	1	0	0	0	0	0	0	0	0	33
GOLGA8N	F8WBI6	4.50348e-07	1.216	.	.	0	0	0	0	0	0	0	0	0	0	0	0	0	0
RHEB	Q15382	4.50889e-07	0.247	E	S	1	0	0	1	1	0	0	0	0	0	0	0	0	31
UBE2Q1	Q7Z7E8	4.53861e-07	0.19	N	N	0	0	0	0	0	0	0	0	0	0	0	0	0	9
ARIH1	Q9Y4X5	4.54513e-07	0.166	E	E	0	0	0	0	1	0	0	0	0	0	0	0	0	26
MAP2K4	P45985	4.56701e-07	0.22	N	N	0	0	1	0	1	1	1	0	0	0	0	0	0	49
NRF1	Q16656	4.62299e-07	0.189	E	E	0	0	0	0	1	1	0	0	0	0	0	0	0	45
AGO3	Q9H9G7	4.62431e-07	0.193	N	N	1	0	0	0	0	0	0	0	0	0	0	0	0	12
RTF1	Q92541	4.62491e-07	0.122	N	E	0	0	0	0	0	0	0	0	0	0	0	0	0	13
ICMT	O60725	4.6409e-07	0.45	N	N	0	0	0	0	0	0	0	0	0	0	0	0	0	11
MAT2A	P31153	4.64143e-07	0.158	E	E	0	0	0	0	1	0	0	1	0	0	0	0	0	18
RAP2A	P10114	4.64216e-07	0.479	N	N	0	0	0	0	1	0	0	0	0	0	0	0	0	35
PPP3CB	P16298	4.64398e-07	0.098	N	N	0	0	0	0	1	0	0	0	0	0	0	0	0	24
FOXG1	P55316	4.64665e-07	0.329	N	N	0	1	0	1	1	0	0	0	0	0	0	0	0	22
TRIM49D1	C9J1S8	4.64688e-07	1.89	.	.	0	0	0	0	0	0	0	0	0	0	0	0	0	0
C2orf72	A6NCS6	4.64713e-07	1.692	N	S	0	0	0	0	0	0	0	0	0	0	0	0	0	0
SNRPF	P62306	4.66281e-07	0.571	E	E	0	0	0	0	0	1	0	0	0	0	0	0	0	36
UBE2E1	P51965	4.67304e-07	0.57	N	N	0	0	0	0	1	1	0	0	0	0	0	0	0	132
PRPF3	O43395	4.67392e-07	0.068	E	E	0	0	0	1	1	0	0	0	0	0	0	0	0	74
SAT1	P21673	4.67742e-07	0.448	N	N	0	0	0	0	1	0	0	0	0	0	0	0	0	96
ARPC4	P59998	4.6977e-07	0.265	E	E	0	0	0	0	0	0	0	0	0	0	0	0	0	21
PTEN	P60484	4.70366e-07	0.507	N	.	1	1	1	1	1	0	0	0	0	0	0	0	0	250
PUF60	Q9UHX1	4.70651e-07	0.245	E	E	0	1	0	1	1	0	0	0	0	0	0	0	0	49
EIF1	P41567	4.72326e-07	0.511	E	E	0	0	0	0	0	1	0	0	0	0	0	0	0	8
MED12	Q93074	4.73047e-07	0.071	E	E	1	1	1	1	1	0	0	0	0	0	0	0	0	58
EZH2	Q15910	4.73724e-07	0.146	E	S	0	1	1	1	1	1	0	0	0	0	0	0	0	140
GTF2A1	P52655	4.73948e-07	0.277	N	E	0	0	0	0	1	1	0	0	0	0	0	0	0	27
HCFC1	P51610	4.74566e-07	0.06	N	E	0	1	0	1	1	1	0	0	0	0	0	0	0	73
H2AFX	P16104	4.74736e-07	1.632	E	E	0	0	0	0	1	0	0	0	0	0	0	0	0	154
EEF1A2	Q05639	4.75972e-07	0.186	N	S	0	1	0	1	1	0	0	0	0	0	0	0	0	31
PSMA5	P28066	4.77558e-07	0.198	E	E	0	0	0	0	1	0	0	0	0	0	0	0	0	36
PBX1	P40424	4.79043e-07	0.255	N	N	1	0	1	1	1	0	0	0	0	0	0	0	0	37
DR1	Q01658	4.79279e-07	0.368	N	E	0	0	0	0	0	0	0	0	0	0	0	0	0	17
METTL9	Q9H1A3	4.7938e-07	0.445	N	N	0	0	0	0	0	0	0	1	0	0	0	0	0	10
KIF2A	O00139	4.80172e-07	0.162	N	N	0	1	0	1	1	0	0	0	0	0	0	0	0	18
ARHGEF9	O43307	4.80658e-07	0.151	N	N	1	1	0	1	1	0	0	0	0	0	0	0	0	11
KPNA3	O00505	4.80967e-07	0.332	N	N	0	0	0	0	1	1	0	0	0	0	0	0	0	70
SMARCB1	Q12824	4.81996e-07	0.22	E	E	0	1	1	1	1	1	0	0	0	0	0	0	0	165
POLR2B	P30876	4.82279e-07	0.344	E	E	0	0	0	0	0	0	0	1	0	0	0	0	0	45
CNEP1R1	Q8N9A8	4.82729e-07	0.669	N	N	0	0	0	0	0	0	0	0	0	0	0	0	0	2
ELOVL6	Q9H5J4	4.84867e-07	0.319	N	N	0	0	0	0	1	0	0	0	0	0	0	0	0	3
SULT1A4	P0DMN0	4.85927e-07	1.742	E	.	0	0	0	0	0	0	0	1	0	0	0	0	0	6
RPS3	P23396	4.86319e-07	0.38	E	.	0	0	0	0	1	1	0	0	0	0	0	1	0	55
ILF2	Q12905	4.87294e-07	0.247	E	E	1	0	0	0	1	0	0	0	0	0	0	0	0	37
KRAS	P01116	4.87882e-07	1.24	E	N	0	1	1	1	1	0	0	0	0	0	0	0	0	80
UCK2	Q9BZX2	4.8816e-07	0.487	N	N	0	0	0	0	1	0	0	1	0	0	0	0	0	7
CSTF3	Q12996	4.88519e-07	0.303	E	E	0	0	0	0	0	0	0	0	0	0	0	0	0	15
WDR82	Q6UXN9	4.88566e-07	0.396	N	E	0	0	0	0	0	0	0	0	0	0	0	0	0	37
RAB39B	Q96DA2	4.89649e-07	0.52	N	N	1	1	0	1	1	0	0	0	0	0	0	0	0	6
SMAD2	Q15796	4.90788e-07	0.259	N	N	0	1	1	1	1	1	0	0	0	0	0	0	0	346
YWHAE	P62258	4.90806e-07	0.235	N	.	1	0	1	0	1	1	0	0	0	0	0	0	0	290
UBE2Z	Q9H832	4.91114e-07	0.358	N	S	0	0	0	0	0	0	0	0	0	0	0	0	0	50
PCBP1	Q15365	4.92287e-07	0.387	E	E	0	0	1	0	0	0	0	0	0	0	0	0	0	87
CTCF	P49711	4.92679e-07	0.148	E	E	1	1	1	1	1	1	0	0	0	0	0	0	0	44
PPP4C	P60510	4.92879e-07	0.489	E	E	0	0	0	0	0	0	0	0	0	0	0	0	0	48
C4B	P0C0L5	4.95234e-07	0.406	N	N	1	0	0	0	1	0	0	0	0	0	0	0	0	2
LDOC1	O95751	4.95305e-07	1.284	N	N	0	0	0	0	0	0	0	0	0	0	0	0	0	111
MEIS1	O00470	4.95385e-07	0.136	N	N	0	0	0	0	1	0	0	0	0	0	0	0	0	27
GLRA2	P23416	4.95895e-07	0.304	N	N	1	0	0	0	1	0	0	0	0	0	0	0	0	5
RAP2C	Q9Y3L5	4.95928e-07	1.186	N	N	0	0	0	0	0	0	0	0	0	0	0	0	0	2
U2SURP	O15042	4.96476e-07	0.077	N	E	0	0	0	0	1	0	0	0	0	0	0	0	0	12
SINHCAF	Q9NP50	4.96625e-07	0.288	.	.	0	0	0	0	0	0	0	0	0	0	0	0	0	4
UBE3A	Q05086	4.96706e-07	0.206	N	S	1	1	0	1	1	1	0	0	0	0	0	0	0	243
TRNP1	Q6NT89	4.97291e-07	1.755	N	N	0	0	0	0	0	0	0	0	0	0	0	0	0	0
RAP2B	P61225	4.97861e-07	0.801	N	N	0	0	0	0	0	0	0	0	0	0	0	0	0	12
C16orf87	Q6PH81	4.98571e-07	1.109	N	N	0	0	0	0	0	0	0	0	0	0	0	0	0	3
PTBP2	Q9UKA9	4.99163e-07	0.222	N	N	1	0	0	0	0	1	0	0	0	0	0	0	0	22
ARL8B	Q9NVJ2	4.99542e-07	0.649	N	N	0	0	0	0	0	0	0	0	0	0	0	0	0	16
PSMC5	P62195	4.99855e-07	0.355	E	E	0	0	0	0	1	1	0	0	0	0	0	0	0	134
UBB	P0CG47	4.99884e-07	1.56	N	.	0	0	0	0	1	0	0	0	0	0	0	0	0	298
HPCA	P84074	4.99956e-07	0.594	N	S	0	0	0	1	1	0	0	0	0	0	0	0	0	13
CGGBP1	Q9UFW8	4.99999e-07	0.532	N	N	0	0	0	0	0	0	0	0	0	0	0	0	0	20
YPEL1	O60688	5.00226e-07	0.658	N	N	0	0	0	0	0	0	0	0	0	0	0	0	0	0
UBE2D1	P51668	5.01e-07	0.815	N	N	0	0	0	0	0	0	0	0	0	0	0	0	0	253
CNOT2	Q9NZN8	5.01377e-07	0.189	N	E	0	0	0	0	0	0	0	0	0	0	0	0	0	36
PRKAR1A	P10644	5.01438e-07	0.119	N	E	0	1	1	1	1	0	0	0	0	0	0	0	0	90
SNU13	P55769	5.0151e-07	0.655	.	.	0	0	0	0	0	0	0	0	0	0	0	0	0	30
PRRT1	Q99946	5.01886e-07	0.772	N	N	0	0	0	0	1	0	0	0	0	0	0	0	0	3
ZNF605	Q86T29	5.02041e-07	0.937	N	N	0	0	0	0	0	0	0	0	0	0	0	0	0	2
RPRD1B	Q9NQG5	5.0266e-07	0.603	E	S	0	0	0	0	0	0	0	0	0	0	0	0	0	24
TUBB3	Q13509	5.03486e-07	1.114	N	S	0	1	0	1	1	0	0	0	0	0	0	0	1	56
STXBP1	P61764	5.04011e-07	0.086	N	N	1	1	0	1	1	0	0	0	0	0	0	0	0	67
SMAD4	Q13485	5.05974e-07	0.222	N	S	1	1	1	1	1	1	0	0	0	0	0	0	0	251
NAA10	P41227	5.07266e-07	0.522	E	E	0	1	0	1	1	0	0	0	0	0	0	0	0	63
RAB7A	P51149	5.08845e-07	0.277	N	S	0	0	0	1	1	1	0	0	0	0	0	0	0	77
ARX	Q96QS3	5.09588e-07	0.389	N	N	0	1	0	1	1	0	0	0	0	0	0	0	0	0
ZDHHC9	Q9Y397	5.09619e-07	0.479	N	N	0	1	0	1	1	0	0	0	0	0	0	0	0	0
PPIP5K1	Q6PFW1	5.09793e-07	0.687	N	N	0	0	0	0	0	0	0	0	0	0	0	0	0	2
SLC9A6	Q92581	5.10207e-07	0.206	N	N	0	1	0	1	1	0	0	0	0	0	0	0	0	0
DHX9	Q08211	5.11254e-07	0.105	E	E	0	0	0	0	0	0	0	0	0	0	0	0	0	104
CHMP4B	Q9H444	5.11957e-07	0.302	E	E	0	0	0	1	1	1	0	0	0	0	0	0	0	32
NUDT11	Q96G61	5.12937e-07	1.257	N	.	0	0	0	0	0	0	0	1	0	0	0	0	0	3
WDR5	P61964	5.13645e-07	0.124	E	E	0	0	0	0	0	0	0	0	0	0	0	0	0	127
NFIX	Q14938	5.13834e-07	0.149	N	N	0	1	0	1	1	1	0	0	0	0	0	0	0	13
HNRNPC	P07910	5.13871e-07	0.295	E	N	0	0	0	0	0	1	0	0	0	0	0	0	0	146
ZNF32	P17041	5.14151e-07	0.895	N	N	0	0	0	0	0	0	0	0	0	0	0	0	0	14
G3BP2	Q9UN86	5.15569e-07	0.179	N	N	0	0	0	0	1	1	0	0	0	0	0	0	0	18
USP9X	Q93008	5.17483e-07	0.051	N	S	0	1	0	1	1	0	0	0	0	0	0	0	0	79
MTPN	P58546	5.17788e-07	0.532	N	N	0	0	0	0	0	0	0	0	0	0	0	0	0	15
RBM10	P98175	5.19018e-07	0.11	E	S	0	1	1	0	1	0	0	0	0	0	0	0	0	79
CDK8	P49336	5.19433e-07	0.418	N	N	1	1	0	0	1	0	1	0	0	0	0	0	0	82
PRPS2	P11908	5.20071e-07	0.343	N	S	0	0	0	0	0	0	0	1	0	0	0	0	0	11
DKC1	O60832	5.20268e-07	0.191	E	E	0	1	0	1	1	0	0	0	0	0	0	0	0	29
EIF4A1	P60842	5.214e-07	0.117	E	E	0	0	0	0	1	1	0	0	0	0	0	0	0	35
RBBP5	Q15291	5.22754e-07	0.189	E	E	0	0	0	0	0	0	0	0	0	0	0	0	0	60
SMARCA5	O60264	5.23299e-07	0.074	E	E	0	0	0	1	1	0	0	0	0	0	0	0	0	52
NR2F2	P24468	5.23468e-07	0.217	N	S	0	1	0	1	1	0	0	0	0	0	0	0	0	23
ATP1A1	P05023	5.24327e-07	0.121	E	E	1	1	1	1	1	1	0	1	0	0	0	0	0	40
HMGB2	P26583	5.24459e-07	0.315	N	N	0	0	0	0	1	1	0	0	0	0	0	0	0	31
SET	Q01105	5.25561e-07	0.183	N	N	1	1	1	1	1	1	0	0	0	0	0	0	0	111
TOP1	P11387	5.26038e-07	0.059	E	E	1	0	1	1	1	1	0	0	0	0	0	0	0	93
JAZF1	Q86VZ6	5.28127e-07	0.405	N	N	0	0	1	0	1	0	0	0	0	0	0	0	0	3
BTF3	P20290	5.28238e-07	0.527	N	N	0	0	0	0	0	0	0	0	0	0	0	0	0	24
MRGBP	Q9NV56	5.28923e-07	0.35	N	E	0	0	0	0	0	0	0	0	0	0	0	0	0	44
TBP	P20226	5.2906e-07	0.619	N	E	0	0	0	0	1	1	0	0	0	0	0	0	0	158
ACTA1	P68133	5.3008e-07	1.223	N	N	0	1	0	1	1	0	0	0	0	0	0	0	0	160
U2AF1	Q01081	5.31715e-07	0.216	E	E	0	0	1	1	1	0	0	0	0	0	0	0	0	42
FAM76A	Q8TAV0	5.32038e-07	0.932	N	N	0	0	0	0	0	0	0	0	0	0	0	0	0	0
FADS2	O95864	5.32991e-07	0.232	N	N	0	0	0	0	1	0	0	0	0	0	0	0	0	11
DCUN1D5	Q9BTE7	5.34168e-07	0.194	N	N	0	0	0	0	0	0	0	0	0	0	0	0	0	22
PPP2R2A	P63151	5.34631e-07	0.257	E	S	0	0	0	0	1	1	0	0	0	0	0	0	0	43
ZFAND5	O76080	5.34717e-07	0.451	N	N	0	0	0	0	1	0	0	0	0	0	0	0	0	17
HSPA8	P11142	5.34847e-07	0.201	N	S	0	0	0	0	1	1	0	0	0	0	0	0	0	281
RPL30	P62888	5.35236e-07	0.486	E	.	0	0	0	0	0	0	0	0	0	0	0	1	0	28
FIP1L1	Q6UN15	5.35465e-07	0.358	E	E	0	0	1	0	1	0	0	0	0	0	0	0	0	25
LAS1L	Q9Y4W2	5.35734e-07	0.179	E	E	0	1	0	1	1	0	0	0	0	0	0	0	0	16
GDI1	P31150	5.36822e-07	0.192	N	N	0	1	0	1	1	0	0	0	0	0	0	0	0	26
AGO2	Q9UKV8	5.3754e-07	0.106	E	E	0	0	0	0	1	0	0	0	0	0	0	0	0	75
KCNK12	Q9HB15	5.37615e-07	0.372	N	N	0	0	0	0	1	0	0	0	0	0	0	0	0	1
CSNK2A1	P68400	5.3795e-07	0.297	N	N	0	1	0	1	1	1	1	0	0	0	0	0	0	470
UBE2E2	Q96LR5	5.38443e-07	0.29	N	N	0	0	0	0	1	0	0	0	0	0	0	0	0	86
ACTR3	P61158	5.39603e-07	0.118	E	E	0	0	0	0	0	0	0	0	0	0	0	0	0	23
ACTG1	P63261	5.39612e-07	0.858	N	S	0	1	0	1	1	0	0	0	0	0	0	0	0	123
SMAD5	Q99717	5.39615e-07	0.16	.	N	0	0	0	0	1	0	0	0	0	0	0	0	0	59
CREB1	P16220	5.39835e-07	0.223	N	S	0	0	1	0	1	1	0	0	0	0	0	0	0	115
CENPA	P49450	5.3995e-07	1.19	E	E	0	0	0	0	0	0	0	0	0	0	0	0	0	81
CNKSR2	Q8WXI2	5.40215e-07	0.185	N	N	1	1	0	0	1	0	0	0	0	0	0	0	0	16
ARGLU1	Q9NWB6	5.41586e-07	0.394	N	E	0	0	0	0	0	0	0	0	0	0	0	0	0	15
BATF	Q16520	5.42241e-07	0.473	N	N	0	0	0	0	0	0	0	0	0	0	0	0	0	23
NUCKS1	Q9H1E3	5.42788e-07	0.312	N	N	0	0	0	0	0	1	0	0	0	0	0	0	0	4
ELAVL1	Q15717	5.44103e-07	0.222	N	N	0	0	0	0	1	1	0	0	0	0	0	0	0	51
CPSF6	Q16630	5.44138e-07	0.163	E	E	0	0	0	0	0	1	0	0	0	0	0	0	0	48
FMR1	Q06787	5.44329e-07	0.417	N	N	0	1	0	1	1	0	0	0	0	0	0	0	0	250
FAM199X	Q6PEV8	5.44444e-07	0.564	N	N	0	0	0	0	0	0	0	0	0	0	0	0	0	2
CAPZB	P47756	5.45046e-07	0.379	E	S	0	0	0	0	1	0	0	0	0	0	0	0	0	31
TNPO2	O14787	5.46506e-07	0.129	N	N	0	0	0	0	1	0	0	0	0	0	0	0	0	47
NR2C2	P49116	5.46522e-07	0.22	N	N	0	0	0	0	1	1	0	0	0	0	0	0	0	39
LHX2	P50458	5.46617e-07	0.224	N	N	0	0	0	0	1	0	0	0	0	0	0	0	0	29
YWHAG	P61981	5.46874e-07	0.289	N	S	0	1	0	1	1	1	0	0	0	0	0	0	0	315
DPY30	Q9C005	5.47328e-07	0.978	E	S	0	0	0	0	0	0	0	0	0	0	0	0	0	58
SNRPN	P63162	5.48438e-07	0.834	N	N	1	0	0	0	1	0	0	0	0	0	0	0	0	36
IQSEC2	Q5JU85	5.48815e-07	0.133	N	N	1	1	0	1	1	0	0	0	0	0	0	0	0	4
HNRNPK	P61978	5.49069e-07	0.096	E	E	0	1	0	1	1	1	0	0	0	0	0	0	0	194
DPF2	Q92785	5.50012e-07	0.161	N	S	0	1	0	1	1	0	0	0	0	0	0	0	0	35
TRIM33	Q9UPN9	5.50383e-07	0.086	N	N	1	0	1	0	1	1	0	0	0	0	0	0	0	37
MLLT3	P42568	5.50481e-07	0.131	N	N	0	0	1	0	1	0	0	0	0	0	0	0	0	44
NSF	P46459	5.51166e-07	0.604	E	E	0	0	0	0	1	0	0	0	0	0	0	0	0	43
BZW1	Q7L1Q6	5.51197e-07	0.347	N	N	0	0	0	0	1	0	0	0	0	0	0	0	0	3
IKBKG	Q9Y6K9	5.51574e-07	1.373	N	S	0	1	0	1	1	0	0	0	0	0	0	0	0	422
DDX46	Q7L014	5.51994e-07	0.144	E	E	0	0	0	0	0	0	0	0	0	0	0	0	0	9
KAT7	O95251	5.53173e-07	0.128	E	S	0	0	1	0	0	0	0	0	0	0	0	0	0	64
NRBP1	Q9UHY1	5.54008e-07	0.135	N	E	0	0	0	0	1	1	1	0	0	0	0	0	0	20
STMN1	P16949	5.54028e-07	0.944	N	N	0	0	0	0	1	1	0	0	0	0	0	0	0	27
CARM1	Q86X55	5.55759e-07	0.099	N	N	0	0	0	0	1	1	0	0	0	0	0	0	0	58
CAMK2A	Q9UQM7	5.55876e-07	0.251	N	N	1	1	0	1	1	0	1	0	0	0	0	0	0	85
GABRA5	P31644	5.56269e-07	0.372	N	N	1	0	0	0	1	0	0	0	0	0	0	0	0	0
CDK6	Q00534	5.56748e-07	0.282	N	S	0	0	1	1	1	1	1	0	0	0	0	0	0	149
RAC2	P15153	5.57488e-07	0.284	N	N	0	0	0	1	1	0	0	0	0	0	0	0	0	26
RNF138	Q8WVD3	5.57666e-07	0.51	N	N	0	0	0	0	0	0	0	0	0	0	0	0	0	20
PHF6	Q8IWS0	5.5798e-07	0.166	N	N	0	1	1	1	1	0	0	0	0	0	0	0	0	32
DEFB106A	Q8N104	5.58218e-07	1.959	N	.	0	0	0	0	0	0	0	0	0	0	0	0	0	0
NCS1	P62166	5.58329e-07	0.516	N	N	0	0	0	0	1	0	0	0	0	0	0	0	0	22
TARDBP	Q13148	5.59647e-07	0.275	N	.	0	0	0	1	1	1	0	0	0	0	0	0	0	55
CBX3	Q13185	5.60109e-07	0.668	N	.	0	0	0	0	0	0	0	0	0	0	0	0	0	80
RFX3	P48380	5.60694e-07	0.104	N	N	1	0	0	0	1	1	0	0	0	0	0	0	0	32
SF3B4	Q15427	5.6078e-07	0.208	E	E	0	1	0	1	1	0	0	0	0	0	0	0	0	65
RHOB	P62745	5.60837e-07	1.161	N	N	0	0	0	0	1	0	0	0	0	0	0	0	0	32
BCL11A	Q9H165	5.61376e-07	0.322	N	N	1	1	1	1	1	0	0	0	0	0	0	0	0	29
PTP4A1	Q93096	5.61704e-07	0.792	N	.	0	0	0	0	1	0	0	0	0	0	0	0	0	9
SSU72	Q9NP77	5.62307e-07	0.508	E	E	0	0	0	0	0	0	0	0	0	0	0	0	0	6
KPNA1	P52294	5.6318e-07	0.245	N	S	0	0	0	0	1	1	0	0	0	0	0	0	0	70
PLK2	Q9NYY3	5.66789e-07	0.18	N	N	0	0	0	0	1	0	1	0	0	0	0	0	0	13
TAF1	P21675	5.67305e-07	0.043	N	E	0	1	0	1	1	0	0	0	0	0	0	0	0	75
RAB9B	Q9NP90	5.69039e-07	0.683	N	N	0	0	0	0	0	0	0	0	0	0	0	0	0	1
AP2B1	P63010	5.69245e-07	0.263	N	S	0	0	0	0	1	0	0	0	0	0	0	0	0	74
ARF3	P61204	5.6945e-07	0.716	N	S	0	0	0	0	0	0	0	0	0	0	0	0	0	10
SMNDC1	O75940	5.69584e-07	0.529	E	E	0	0	0	0	0	0	0	0	0	0	0	0	0	22
YWHAH	Q04917	5.70063e-07	0.504	N	N	0	0	0	0	1	0	0	0	0	0	0	0	0	102
ZBTB26	Q9HCK0	5.70537e-07	0.64	N	N	0	0	0	0	0	0	0	0	0	0	0	0	0	37
MTCP1	P56278	5.71025e-07	0.851	N	N	0	0	1	0	0	0	0	0	0	0	0	0	1	4
GSPT2	Q8IYD1	5.71632e-07	0.24	N	N	0	1	0	1	1	0	0	0	0	0	0	0	0	6
PPP3CA	Q08209	5.72214e-07	0.158	N	N	0	1	0	1	1	0	0	0	0	0	0	0	0	57
PAK2	Q13177	5.73229e-07	0.32	N	S	1	0	0	0	1	1	1	0	0	0	0	0	0	101
EGR3	Q06889	5.7459e-07	0.312	N	N	0	0	0	0	1	1	0	0	0	0	0	0	0	0
GABRA2	P47869	5.74855e-07	0.229	N	N	0	0	0	0	1	0	0	0	0	0	0	0	0	0
PAX6	P26367	5.74984e-07	0.169	N	N	0	1	0	1	1	0	0	0	0	0	0	0	0	141
GABPA	Q06546	5.75762e-07	0.232	N	.	0	0	0	0	1	1	0	0	0	0	0	0	0	18
NLGN3	Q9NZ94	5.75937e-07	0.31	N	N	1	1	0	1	1	0	0	0	0	0	0	0	0	63
TCEAL4	Q96EI5	5.76819e-07	0.656	N	N	0	0	0	0	0	0	0	0	0	0	0	0	0	0
OR4F17	Q8NGA8	5.77929e-07	1.761	.	.	0	0	0	0	0	0	0	0	1	0	0	0	0	0
TNFSF13B	Q9Y275	5.78417e-07	0.244	N	N	0	0	0	0	1	0	0	0	0	0	0	0	0	10
BRWD3	Q6RI45	5.79101e-07	0.084	N	N	0	1	0	1	1	0	0	0	0	0	0	0	0	0
TWIST2	Q8WVJ9	5.79627e-07	1.154	N	S	0	1	0	1	1	0	0	0	0	0	0	0	0	12
PPP1CC	P36873	5.79905e-07	0.336	E	S	0	0	0	0	1	0	0	0	0	0	0	0	0	197
HSPE1	P61604	5.808e-07	0.556	E	.	0	0	0	0	1	0	0	0	0	0	0	0	1	43
GRIA3	P42263	5.81377e-07	0.193	N	N	0	1	0	1	1	0	0	0	0	0	0	0	0	12
PRR23D1	E9PI22	5.82389e-07	1.645	.	.	0	0	0	0	0	0	0	0	0	0	0	0	0	0
CDC73	Q6P1J9	5.83146e-07	0.188	E	E	0	0	1	1	1	0	0	0	0	0	0	0	0	76
COPS5	Q92905	5.83862e-07	0.144	E	E	0	0	0	0	1	1	0	0	0	0	0	0	0	172
SERTM1	A2A2V5	5.84295e-07	1.406	N	N	0	0	0	0	0	0	0	0	0	0	0	0	0	10
CUL5	Q93034	5.84724e-07	0.159	N	S	0	0	0	0	1	1	0	0	0	0	0	0	0	87
GNA11	P29992	5.85264e-07	0.395	N	S	0	1	1	1	1	0	0	0	0	0	0	0	0	21
STAT1	P42224	5.85554e-07	0.187	N	N	1	0	0	1	1	1	0	0	0	0	0	0	0	157
SRF	P11831	5.8563e-07	0.3	E	E	0	0	0	0	1	1	0	0	0	0	0	0	0	77
NPM1	P06748	5.86195e-07	0.162	N	.	0	0	1	0	1	0	0	0	0	0	0	0	0	239
ING3	Q9NXR8	5.86455e-07	0.211	N	S	0	0	0	0	1	0	0	0	0	0	0	0	0	25
PIK3CA	P42336	5.86616e-07	0.117	N	S	0	1	1	1	1	0	1	0	0	0	0	0	0	95
KCNC1	P48547	5.87271e-07	0.262	N	N	1	1	0	1	1	0	0	0	0	0	0	0	0	11
LYPD8	Q6UX82	5.88567e-07	nan	.	.	0	0	0	0	0	0	0	0	0	0	0	0	0	0
TRIM24	O15164	5.89504e-07	0.115	N	N	0	0	1	0	1	0	0	0	0	0	0	0	0	54
ARL4C	P56559	5.89551e-07	0.632	N	S	0	0	0	0	0	0	0	0	0	0	0	0	0	4
CXorf21	Q9HAI6	5.90385e-07	0.492	N	N	0	0	0	0	0	0	0	0	0	0	0	0	0	0
INTS6	Q9UL03	5.9049e-07	0.136	N	E	1	0	0	0	0	0	0	0	0	0	0	0	0	40
RPS28	P62857	5.90917e-07	0.796	E	.	0	0	0	1	1	0	0	0	0	0	0	1	0	20
PSMC6	P62333	5.91822e-07	0.246	N	E	0	0	0	0	0	1	0	0	0	0	0	0	0	54
ZNF148	Q9UQR1	5.92909e-07	0.103	N	N	0	0	0	0	1	1	0	0	0	0	0	0	0	35
USP12	O75317	5.94234e-07	0.319	N	S	0	0	0	0	0	0	0	0	0	0	0	0	0	16
CELF2	O95319	5.94826e-07	0.174	N	N	0	0	0	0	1	0	0	0	0	0	0	0	0	7
KDM5C	P41229	5.95273e-07	0.166	N	S	1	1	1	1	1	0	0	0	0	0	0	0	0	22
SATB2	Q9UPW6	5.95687e-07	0.091	N	N	1	1	0	1	1	0	0	0	0	0	0	0	0	8
PITPNB	P48739	5.96059e-07	0.287	N	N	0	0	0	0	0	0	0	0	0	0	0	0	0	3
CRKL	P46109	5.964e-07	0.641	N	E	0	1	0	0	1	1	0	0	0	0	0	0	0	93
HCFC2	Q9Y5Z7	5.96887e-07	0.198	N	N	0	0	0	0	0	1	0	0	0	0	0	0	0	5
CCDC6	Q16204	5.96984e-07	0.43	N	N	0	0	1	0	1	0	0	0	0	0	0	0	0	34
RNF2	Q99496	5.97569e-07	0.171	N	N	0	0	0	0	0	0	0	0	0	0	0	0	0	122
NXT1	Q9UKK6	5.9814e-07	0.888	N	E	0	0	0	0	0	0	0	0	0	0	0	0	0	9
PDHA1	P08559	5.99165e-07	0.266	N	N	0	1	0	1	1	0	0	1	0	0	0	0	1	17
FIZ1	Q96SL8	6.00099e-07	0.59	N	N	0	0	0	0	0	0	0	0	0	0	0	0	0	2
EZH1	Q92800	6.01191e-07	0.421	N	N	0	0	0	0	0	0	0	0	0	0	0	0	0	10
SLC17A7	Q9P2U7	6.02349e-07	0.116	N	S	0	0	0	0	1	0	0	0	0	0	0	0	0	2
SMARCA2	P51531	6.02668e-07	0.203	N	N	0	1	0	1	1	1	0	0	0	0	0	0	0	90
SNRPE	P62304	6.03326e-07	0.392	E	E	0	1	0	1	1	1	0	0	0	0	0	0	0	29
GPC4	O75487	6.05288e-07	0.368	N	N	1	1	0	1	1	0	0	0	0	0	0	0	0	8
SUV39H2	Q9H5I1	6.07014e-07	0.358	N	N	0	0	0	0	1	0	0	0	0	0	0	0	0	52
PPM1A	P35813	6.09454e-07	0.16	N	N	0	0	0	0	0	1	0	0	0	0	0	0	0	48
UBA52	P62987	6.1001e-07	0.67	E	.	0	0	0	0	0	0	0	0	0	0	0	1	0	268
WDR44	Q5JSH3	6.10029e-07	0.195	N	S	0	0	0	0	0	0	0	0	0	0	0	0	0	7
PPP2R1A	P30153	6.10552e-07	0.303	E	E	0	1	1	1	1	1	0	0	0	0	0	0	0	126
PABPC1	P11940	6.11759e-07	0.27	N	S	0	0	1	0	1	0	0	0	0	0	0	0	0	103
SRSF2	Q01130	6.11853e-07	0.811	E	E	0	0	1	0	1	0	0	0	0	0	0	0	0	60
MALL	Q13021	6.12051e-07	1.406	N	N	0	0	0	0	0	0	0	0	0	0	0	0	0	58
TNPO1	Q92973	6.12806e-07	0.056	N	E	0	0	0	0	0	1	0	0	0	0	0	0	0	31
PAIP2	Q9BPZ3	6.13821e-07	0.717	N	S	0	0	0	0	1	0	0	0	0	0	0	0	0	6
POU3F1	Q03052	6.14906e-07	0.705	N	N	0	0	0	0	1	0	0	0	0	0	0	0	0	3
TAOK1	Q7L7X3	6.15002e-07	0.274	N	N	0	1	0	0	1	0	1	0	0	0	0	0	0	10
FBXW7	Q969H0	6.15465e-07	0.232	E	S	0	0	1	1	1	1	0	0	0	0	0	0	0	170
KCNV1	Q6PIU1	6.15717e-07	0.295	N	N	0	0	0	0	0	0	0	0	0	0	0	0	0	4
H2AFY	O75367	6.16474e-07	0.479	N	N	0	0	0	0	0	1	0	0	0	0	0	0	0	46
CDK19	Q9BWU1	6.16545e-07	0.163	N	N	0	0	0	0	1	0	1	0	0	0	0	0	0	17
UBAP2L	Q14157	6.18212e-07	0.103	N	S	0	0	0	0	0	0	0	0	0	0	0	0	0	20
CSNK2A2	P19784	6.18323e-07	0.184	N	N	0	0	0	0	1	0	1	0	0	0	0	0	0	118
CLCN4	P51793	6.18566e-07	0.151	N	N	0	1	0	1	1	0	0	0	0	0	0	0	0	0
TRIM27	P14373	6.18767e-07	0.244	N	N	0	0	1	0	1	0	0	0	0	0	0	0	0	375
SUPT16H	Q9Y5B9	6.19969e-07	0.12	N	S	0	0	0	0	0	0	0	0	0	0	0	0	0	42
NKAP	Q8N5F7	6.20735e-07	0.172	E	E	0	0	0	0	1	0	0	0	0	0	0	0	0	28
RAB1A	P62820	6.23617e-07	0.471	N	S	0	0	0	0	0	0	0	0	0	0	0	0	0	39
PRPF18	Q99633	6.23666e-07	0.814	N	E	0	0	0	0	0	0	0	0	0	0	0	0	0	77
WNK3	Q9BYP7	6.23871e-07	0.191	N	N	1	0	0	0	1	0	1	0	0	0	0	0	0	10
ZBTB18	Q99592	6.24428e-07	0.179	N	N	0	1	0	1	1	0	0	0	0	0	0	0	0	11
CUL3	Q13618	6.25183e-07	0.228	E	E	1	1	1	1	1	1	0	0	0	0	0	0	0	196
USP7	Q93009	6.25489e-07	0.061	N	E	1	1	0	0	1	1	0	0	0	0	0	0	0	194
CAB39	Q9Y376	6.2549e-07	0.633	E	S	0	0	0	0	0	0	0	0	0	0	0	0	0	15
SUZ12	Q15022	6.25569e-07	0.134	E	S	0	1	1	0	1	1	0	0	0	0	0	0	0	66
PCMTD1	Q96MG8	6.25761e-07	0.555	N	N	0	0	0	0	0	0	0	0	0	0	0	0	0	0
KCTD9	Q7L273	6.25836e-07	0.523	N	.	0	0	0	0	0	0	0	0	0	0	0	0	0	95
DLX1	P56177	6.26486e-07	0.293	N	S	1	0	0	0	1	0	0	0	0	0	0	0	0	0
BTG1	P62324	6.27432e-07	0.738	N	N	0	0	1	0	1	0	0	0	0	0	0	0	0	24
MAP4K4	O95819	6.28252e-07	0.175	N	N	0	0	0	1	1	0	1	0	0	0	0	0	0	23
KRTAP17-1	Q9BYP8	6.29564e-07	1.049	N	N	0	0	0	0	0	0	0	0	0	0	0	0	0	44
PSME3	P61289	6.29605e-07	0.174	E	S	0	0	0	0	1	1	0	0	0	0	0	0	0	91
SRP54	P61011	6.30211e-07	0.219	E	E	0	1	0	1	1	0	0	0	0	0	0	0	0	17
WEE1	P30291	6.30741e-07	0.17	E	E	0	0	0	0	1	1	1	0	0	0	0	0	0	41
HOMER1	Q86YM7	6.312e-07	0.145	N	N	1	0	0	0	1	0	0	0	0	0	0	0	0	37
RHOG	P84095	6.31481e-07	0.887	N	N	0	0	0	0	0	0	0	0	0	0	0	0	0	19
PPP1CA	P62136	6.31777e-07	0.274	E	E	0	0	0	0	0	1	0	0	0	0	0	0	0	236
SATB1	Q01826	6.33124e-07	0.293	N	N	0	0	0	0	1	1	0	0	0	0	0	0	0	35
RPL26	P61254	6.33458e-07	0.376	E	.	0	0	0	0	1	0	0	0	0	0	0	1	0	23
MAPRE3	Q9UPY8	6.33679e-07	0.49	N	N	0	0	0	0	1	1	0	0	0	0	0	0	0	64
GNAL	P38405	6.33823e-07	0.206	N	N	0	0	0	1	1	0	0	0	0	0	0	0	0	0
CTXN1	P60606	6.35453e-07	1.675	N	N	0	0	0	0	0	0	0	0	0	0	0	0	0	0
TPM1	P09493	6.35646e-07	0.783	N	S	0	0	0	1	1	0	0	0	0	0	0	0	0	43
GRIA2	P42262	6.35769e-07	0.247	N	N	0	0	0	0	1	0	0	0	0	0	0	0	0	22
ZFR	Q96KR1	6.36561e-07	0.128	N	S	0	0	0	0	0	0	0	0	0	0	0	0	0	5
GSPT1	P15170	6.37033e-07	0.16	E	E	0	0	0	0	0	0	0	0	0	0	0	0	0	25
KRTAP29-1	A8MX34	6.3714e-07	1.765	.	N	0	0	0	0	0	0	0	0	0	0	0	0	0	0
TLK1	Q9UKI8	6.37445e-07	0.165	N	N	0	0	0	0	1	0	1	0	0	0	0	0	0	27
AES	Q08117	6.37474e-07	0.361	N	N	0	0	0	0	1	0	0	0	0	0	0	0	0	361
SHISA7	A6NL88	6.37788e-07	0.474	N	N	0	0	0	0	0	0	0	0	0	0	0	0	0	0
KCNA2	P16389	6.38233e-07	0.38	N	N	0	1	0	1	1	0	0	0	0	0	0	0	0	22
SMARCAD1	Q9H4L7	6.39066e-07	0.083	N	N	0	0	0	0	1	0	0	0	0	0	0	0	0	119
FGF7	P21781	6.39122e-07	0.514	N	N	0	0	0	0	1	0	0	0	0	0	0	0	0	14
PIAS1	O75925	6.39274e-07	0.094	N	S	0	0	0	1	1	1	0	0	0	0	0	0	0	140
PCYT1B	Q9Y5K3	6.39666e-07	0.403	N	N	0	0	0	0	1	0	0	1	0	0	0	0	0	11
PRPF8	Q6P2Q9	6.39942e-07	0.178	E	E	0	0	0	1	1	0	0	0	0	0	0	0	0	68
RAD23B	P54727	6.40015e-07	0.227	E	N	0	0	0	0	1	0	0	0	0	0	0	0	0	56
PAFAH1B1	P43034	6.41429e-07	0.107	E	E	1	1	0	1	1	0	0	0	0	0	0	0	0	45
ECSCR	Q19T08	6.41634e-07	1.793	.	.	0	0	0	0	0	0	0	0	0	0	0	0	0	0
GTF2I	P78347	6.4171e-07	0.27	N	S	1	0	0	0	1	0	0	0	0	0	0	0	0	77
PPP1R8	Q12972	6.42117e-07	0.224	N	E	0	0	0	0	0	0	0	0	0	0	0	0	0	33
HNRNPD	Q14103	6.42332e-07	0.227	N	S	0	0	0	0	0	0	0	0	0	0	0	0	0	131
GABRA1	P14867	6.42517e-07	0.367	N	N	1	1	0	1	1	0	0	0	0	0	0	0	0	10
UPF3B	Q9BZI7	6.42906e-07	0.292	N	N	1	1	0	1	1	0	0	0	0	0	0	0	0	23
DCLK1	O15075	6.43118e-07	0.227	N	N	0	0	0	0	1	0	1	0	0	0	0	0	0	68
ATP1A3	P13637	6.43192e-07	0.062	N	N	1	1	0	1	1	0	0	1	0	0	0	0	0	5
CNOT8	Q9UFF9	6.43745e-07	0.58	N	N	0	0	0	0	0	0	0	0	0	0	0	0	0	22
KCNK9	Q9NPC2	6.44084e-07	0.307	N	N	0	1	0	1	1	0	0	0	0	0	0	0	0	2
CAMK2D	Q13557	6.44287e-07	0.539	N	N	0	0	0	0	1	0	1	0	0	0	0	0	0	46
ARF4	P18085	6.44635e-07	0.298	N	N	0	0	0	0	0	1	0	0	0	0	0	0	0	10
PDPK1	O15530	6.45016e-07	0.29	N	E	0	0	0	0	1	1	1	0	0	0	0	0	0	80
GNG2	P59768	6.45135e-07	1.354	N	N	0	0	0	0	0	0	0	0	0	0	0	0	0	32
SPI1	P17947	6.45482e-07	0.244	E	S	0	0	0	0	1	0	0	0	0	0	0	0	0	52
PACS1	Q6VY07	6.45906e-07	0.185	N	S	0	1	0	1	1	1	0	0	0	0	0	0	0	17
MATR3	P43243	6.45916e-07	0.079	E	S	0	0	0	1	1	1	0	0	0	0	0	0	0	60
EEF1A1	P68104	6.46542e-07	0.293	E	S	0	0	0	0	1	1	0	0	0	0	0	0	0	199
FYN	P06241	6.46758e-07	0.278	N	N	0	0	0	0	1	1	1	0	0	0	0	0	0	396
RLIM	Q9NVW2	6.47547e-07	0.247	N	N	0	1	0	1	1	0	0	0	0	0	0	0	0	41
IL2	P60568	6.47905e-07	0.81	N	N	0	0	1	0	1	0	0	0	0	0	0	0	0	10
TAF3	Q5VWG9	6.48009e-07	0.138	N	S	0	0	0	0	0	0	0	0	0	0	0	0	0	19
PSMA6	P60900	6.48262e-07	0.231	E	.	0	0	0	0	1	0	0	0	0	0	0	0	1	109
CNIH2	Q6PI25	6.49219e-07	0.314	N	S	0	0	0	0	0	0	0	0	0	0	0	0	0	6
BTK	Q06187	6.49331e-07	0.103	N	N	0	0	1	1	1	1	1	0	0	0	0	0	0	83
ZBTB14	O43829	6.50325e-07	0.645	N	N	0	0	0	0	0	0	0	0	0	0	0	0	0	49
HAS2	Q92819	6.50601e-07	0.277	N	N	0	0	0	0	0	0	0	0	0	0	0	0	0	6
ZMYM4	Q5VZL5	6.53183e-07	0.175	N	N	0	0	0	0	1	0	0	0	0	0	0	0	0	12
MAPK8	P45983	6.53349e-07	0.207	N	N	0	0	0	0	1	0	1	0	0	0	0	0	0	173
PSMA4	P25789	6.53641e-07	0.489	N	E	0	0	0	0	1	1	0	0	0	0	0	0	0	53
SF3A3	Q12874	6.54055e-07	0.119	E	E	0	0	0	0	1	0	0	0	0	0	0	0	0	35
VAMP2	P63027	6.54828e-07	0.422	N	N	0	1	0	0	1	0	0	0	0	0	0	0	0	44
TCEAL5	Q5H9L2	6.55174e-07	0.694	N	.	0	0	0	0	0	0	0	0	0	0	0	0	0	4
ENSA	O43768	6.55705e-07	0.719	N	S	0	0	0	0	1	0	0	0	0	0	0	0	0	11
RBPJ	Q06330	6.56247e-07	0.241	E	N	0	1	0	1	1	1	0	0	0	0	0	0	0	44
MED14	O60244	6.57382e-07	0.092	N	E	0	0	0	0	1	0	0	0	0	0	0	0	0	49
AGPAT1	Q99943	6.57416e-07	0.307	N	N	0	0	0	0	1	0	0	1	0	0	0	0	0	2
SMARCA4	P51532	6.57503e-07	0.055	E	S	1	1	1	1	1	1	0	0	0	0	0	0	0	165
KMT2A	Q03164	6.58679e-07	0.065	E	.	1	1	1	1	1	0	0	0	0	0	0	0	0	94
CSK	P41240	6.58816e-07	0.168	N	N	0	0	0	0	1	1	1	0	0	0	0	0	0	74
ZMYM3	Q14202	6.59113e-07	0.106	N	N	0	0	1	0	1	0	0	0	0	0	0	0	0	15
SHTN1	A0MZ66	6.59385e-07	0.458	.	.	0	0	1	0	0	0	0	0	0	0	0	0	0	24
WASL	O00401	6.59402e-07	0.375	N	N	0	0	0	0	1	0	0	0	0	0	0	0	0	75
GNB2	P62879	6.59558e-07	0.265	N	S	0	0	0	0	0	1	0	0	0	0	0	0	0	62
KCNMA1	Q12791	6.59958e-07	0.276	N	S	1	1	0	1	1	0	0	0	0	0	0	0	0	20
ZNF580	Q9UK33	6.60691e-07	1.249	N	S	0	0	0	0	0	0	0	0	0	0	0	0	0	24
CASK	O14936	6.61488e-07	0.073	N	N	1	1	0	1	1	1	1	0	0	0	0	0	0	97
TMEM238	C9JI98	6.61901e-07	1.887	N	N	0	0	0	0	0	0	0	0	0	0	0	0	0	0
GABPB1	Q06547	6.62396e-07	0.369	E	N	0	0	0	0	1	1	0	0	0	0	0	0	0	30
EIF4E	P06730	6.62443e-07	0.354	N	E	1	0	0	0	1	1	0	0	0	0	0	0	0	50
SNRPG	P62308	6.62678e-07	0.555	N	S	0	0	0	0	1	0	0	0	0	0	0	0	0	24
DDT	P30046	6.62822e-07	1.844	N	S	0	0	0	0	0	0	0	0	0	0	0	0	0	4
PHYHIP	Q92561	6.63078e-07	0.439	N	N	0	0	0	0	0	0	0	0	0	0	0	0	0	26
MAPK10	P53779	6.63264e-07	0.466	N	N	0	1	0	0	1	0	1	0	0	0	0	0	0	43
KCNK3	O14649	6.63504e-07	0.401	N	N	0	0	0	1	1	1	0	0	0	0	0	0	0	10
UBXN7	O94888	6.63656e-07	0.116	N	N	0	0	0	0	0	0	0	0	0	0	0	0	0	41
HNRNPA0	Q13151	6.63872e-07	0.376	N	N	0	0	0	0	0	0	0	0	0	0	0	0	0	23
KDM2A	Q9Y2K7	6.64291e-07	0.045	N	S	0	0	0	0	1	0	0	0	0	0	0	0	0	18
PKIA	P61925	6.65432e-07	1.761	N	N	0	0	0	0	0	0	0	0	0	0	0	0	0	13
ABCE1	P61221	6.65511e-07	0.314	E	S	0	0	0	0	1	1	0	0	0	0	0	0	0	210
SCML2	Q9UQR0	6.657e-07	0.132	N	N	0	0	0	0	1	0	0	0	0	0	0	0	0	14
NAB2	Q15742	6.6597e-07	0.46	N	N	0	0	1	0	1	0	0	0	0	0	0	0	0	83
PLP1	P60201	6.66141e-07	0.355	N	N	0	1	0	1	1	1	0	0	0	0	0	0	0	72
ATF2	P15336	6.66551e-07	0.283	N	N	0	0	0	0	1	0	0	0	0	0	0	0	0	84
DCAF1	Q9Y4B6	6.67861e-07	0.109	.	.	0	0	0	0	0	0	0	0	0	0	0	0	0	66
CFC1	P0CG37	6.68008e-07	1.247	N	N	0	1	0	1	1	0	0	0	0	0	0	0	0	0
RPS4X	P62701	6.68413e-07	0.349	E	E	0	0	0	0	1	0	0	0	0	0	0	1	0	39
PPM1G	O15355	6.68534e-07	0.33	N	S	0	0	0	0	1	0	0	0	0	0	0	0	0	23
FAM49A	Q9H0Q0	6.68943e-07	0.526	N	N	0	0	0	0	1	0	0	0	0	0	0	0	0	0
BMI1	P35226	6.69016e-07	0.352	N	S	0	0	0	0	1	1	0	0	0	0	0	0	0	100
SERP2	Q8N6R1	6.69532e-07	0.831	N	N	0	0	0	0	0	0	0	0	0	0	0	0	0	40
SERF2	P84101	6.69656e-07	1.414	N	S	0	0	0	0	0	0	0	0	0	0	0	0	0	19
ASB7	Q9H672	6.702e-07	0.28	N	N	0	0	0	0	0	0	0	0	0	0	0	0	0	9
ZFX	P17010	6.7084e-07	0.16	N	S	0	0	0	0	1	0	0	0	0	0	0	0	0	0
GADD45G	O95257	6.71944e-07	0.719	N	N	0	0	0	0	0	0	0	0	0	0	0	0	0	71
SLC38A5	Q8WUX1	6.72626e-07	0.297	E	N	0	0	0	0	0	0	0	0	0	0	0	0	0	0
CDK1	P06493	6.72707e-07	0.207	E	S	0	0	0	0	1	1	1	0	0	0	0	0	0	235
SLC25A14	O95258	6.72941e-07	0.223	N	N	1	0	0	0	0	0	0	0	0	0	0	0	1	1
ZNF24	P17028	6.73544e-07	0.301	N	N	0	0	0	0	0	0	0	0	0	0	0	0	0	74
LCOR	Q96JN0	6.74073e-07	0.211	N	N	0	0	0	0	0	0	0	0	0	0	0	0	0	18
LMO4	P61968	6.7417e-07	0.595	N	S	0	0	0	0	0	0	0	0	0	0	0	0	0	133
YEATS4	O95619	6.74757e-07	1.189	N	E	0	0	0	0	1	0	0	0	0	0	0	0	0	55
ZNF512	Q96ME7	6.76158e-07	0.313	N	N	0	0	0	0	0	0	0	0	0	0	0	0	0	0
SMARCE1	Q969G3	6.76201e-07	0.191	E	N	0	1	1	1	1	1	0	0	0	0	0	0	0	116
THRB	P10828	6.76405e-07	0.223	N	N	0	0	0	1	1	0	0	0	0	0	0	0	0	72
KPNA4	O00629	6.76835e-07	0.156	E	S	0	0	0	0	0	1	0	0	0	0	0	0	0	40
NLK	Q9UBE8	6.78036e-07	0.113	N	N	0	0	0	0	1	0	1	0	0	0	0	0	0	39
MFAP1	P55081	6.78176e-07	0.374	E	E	0	0	0	0	0	0	0	0	0	0	0	0	0	103
WASF1	Q92558	6.78862e-07	0.215	N	N	1	1	0	0	1	0	0	0	0	0	0	0	0	49
RRAGC	Q9HB90	6.79223e-07	0.3	N	N	0	0	0	0	1	0	0	0	0	0	0	0	0	23
GPS2	Q13227	6.79519e-07	0.583	N	S	0	0	0	0	0	1	0	0	0	0	0	0	0	64
PDS5B	Q9NTI5	6.79535e-07	0.18	N	S	0	0	0	0	0	0	0	0	0	0	0	0	0	18
PA2G4	Q9UQ80	6.79536e-07	0.199	N	.	0	0	0	0	1	1	0	0	0	0	0	0	0	100
GTF2A2	P52657	6.81079e-07	1.359	N	E	0	0	0	0	0	0	0	0	0	0	0	0	0	14
C6orf106	Q9H6K1	6.81352e-07	0.419	N	N	0	0	0	0	0	0	0	0	0	0	0	0	0	8
RGPD2	P0DJD1	6.81373e-07	1.472	N	.	0	0	0	0	0	0	0	0	0	0	0	0	0	0
SH2D1A	O60880	6.81446e-07	0.959	N	N	0	0	0	1	1	0	0	0	0	0	0	0	0	35
CNOT7	Q9UIV1	6.82141e-07	0.176	N	S	0	0	0	0	0	0	0	0	0	0	0	0	0	43
ZBTB33	Q86T24	6.82349e-07	0.388	N	N	0	0	0	0	0	0	0	0	0	0	0	0	0	22
HDAC3	O15379	6.82419e-07	0.412	E	E	1	0	0	1	1	1	0	0	0	0	0	0	0	207
ERCC6L	Q2NKX8	6.85288e-07	0.211	N	E	0	0	0	0	1	0	0	0	0	0	0	0	0	5
CAMKV	Q8NCB2	6.85784e-07	0.221	N	S	0	0	0	0	1	0	1	0	0	0	0	0	0	2
CYS1	Q717R9	6.8668e-07	1.854	N	N	0	0	0	0	0	0	0	0	0	0	0	0	0	0
STX1B	P61266	6.86684e-07	0.268	N	N	0	1	0	1	1	0	0	0	0	0	0	0	0	29
ERICH5	Q6P6B1	6.86895e-07	1.207	.	.	0	0	0	0	0	0	0	0	0	0	0	0	0	2
SNRPB2	P08579	6.87011e-07	0.803	N	S	0	0	0	0	1	0	0	0	0	0	0	0	0	56
CHD1	O14646	6.87584e-07	0.162	E	E	1	0	0	1	1	1	0	0	0	0	0	0	0	17
CNIH1	O95406	6.87614e-07	0.62	N	.	0	0	0	0	0	0	0	0	0	0	0	0	0	29
GABRB3	P28472	6.88413e-07	0.341	N	N	1	1	0	1	1	0	0	0	0	0	0	0	0	10
NFAT5	O94916	6.89816e-07	0.205	N	S	0	0	0	0	0	1	0	0	0	0	0	0	0	10
S1PR1	P21453	6.90294e-07	0.547	N	N	0	0	0	0	1	0	0	0	0	1	0	0	0	14
BTLA	Q7Z6A9	6.90623e-07	0.787	N	N	0	0	0	0	0	0	0	0	0	0	0	0	0	6
LSM12	Q3MHD2	6.90914e-07	0.271	E	S	0	0	0	0	0	0	0	0	0	0	0	0	0	5
NACC1	Q96RE7	6.90916e-07	0.169	N	S	1	1	0	1	1	0	0	0	0	0	0	0	0	32
LSM6	P62312	6.91379e-07	0.445	N	.	0	0	0	0	0	0	0	0	0	0	0	0	0	21
TPM2	P07951	6.91722e-07	0.827	N	N	0	1	0	1	1	0	0	0	0	0	0	0	0	27
NDFIP1	Q9BT67	6.91773e-07	0.257	N	N	0	0	0	0	0	0	0	0	0	0	0	0	0	18
SLC25A5	P05141	6.91798e-07	0.349	N	N	0	0	0	0	0	1	0	0	0	0	0	0	1	29
SULT1A3	P0DMM9	6.9181e-07	1.789	E	.	0	0	0	0	0	0	0	1	0	0	0	0	0	6
STAT3	P40763	6.9196e-07	0.095	N	N	0	0	1	1	1	1	0	0	0	0	0	0	0	276
RAD21	O60216	6.92156e-07	0.256	E	E	1	1	1	1	1	1	0	0	0	0	0	0	0	45
CNOT6L	Q96LI5	6.92561e-07	0.231	N	N	0	0	0	0	0	0	0	0	0	0	0	0	0	20
LSM2	Q9Y333	6.93081e-07	1.738	E	N	0	0	0	0	0	0	0	0	0	0	0	0	0	43
GNAI2	P04899	6.93666e-07	0.393	N	S	0	0	0	1	1	0	0	0	0	0	0	0	0	79
KCNA1	Q09470	6.94652e-07	0.73	N	N	0	0	0	1	1	0	0	0	0	0	0	0	0	20
MDM2	Q00987	6.95173e-07	0.164	N	E	0	0	1	0	1	1	0	0	0	0	0	0	0	463
RER1	O15258	6.95608e-07	0.576	N	S	0	0	0	0	0	0	0	0	0	0	0	0	0	9
CTAGE4	Q8IX94	6.95636e-07	nan	N	.	0	0	0	0	0	0	0	0	0	0	0	0	0	0
CHD4	Q14839	6.95823e-07	0.156	E	E	0	1	1	1	1	1	0	0	0	0	0	0	0	94
ZIC3	O60481	6.95995e-07	0.361	N	N	0	1	0	1	1	0	0	0	0	0	0	0	0	5
CCNK	O75909	6.96216e-07	0.165	N	E	1	1	0	1	0	0	0	0	0	0	0	0	0	53
ZNF182	P17025	6.9629e-07	0.279	N	N	0	0	0	0	0	0	0	0	0	0	0	0	0	0
CTF1	Q16619	6.96343e-07	1.744	N	S	0	0	0	0	1	0	0	0	0	0	0	0	0	6
DNM1L	O00429	6.96507e-07	0.505	E	E	1	0	0	1	1	0	0	0	0	0	0	0	1	33
HP1BP3	Q5SSJ5	6.96778e-07	0.3	N	N	0	0	0	0	1	0	0	0	0	0	0	0	0	12
SOX3	P41225	6.97097e-07	0.855	N	N	0	1	0	1	1	0	0	0	0	0	0	0	0	18
CHD2	O14647	6.97233e-07	0.07	N	N	1	1	1	1	1	0	0	0	0	0	0	0	0	15
PFDN6	O15212	6.97466e-07	0.343	E	E	0	0	0	0	0	0	0	0	0	0	0	0	0	17
SF3A1	Q15459	6.97831e-07	0.298	E	E	0	0	0	0	1	0	0	0	0	0	0	0	0	49
TRIR	Q9BQ61	6.98081e-07	0.819	.	.	0	0	0	0	0	0	0	0	0	0	0	0	0	4
ATF7IP	Q6VMQ6	6.98648e-07	0.213	N	N	0	0	0	0	1	0	0	0	0	0	0	0	0	80
UPF1	Q92900	6.98724e-07	0.162	E	E	0	0	0	0	0	0	0	0	0	0	0	0	0	70
RPS23	P62266	6.99306e-07	0.465	E	.	0	1	0	1	1	1	0	0	0	0	0	1	0	11
NFYB	P25208	6.99388e-07	1.206	N	S	0	0	0	0	0	1	0	0	0	0	0	0	0	31
EIF3E	P60228	7.00062e-07	0.533	N	N	0	0	1	0	1	1	0	0	0	0	0	0	0	64
PPP2R5D	Q14738	7.00132e-07	0.175	N	N	1	1	0	1	1	0	0	0	0	0	0	0	0	27
RRAGA	Q7L523	7.00209e-07	0.713	E	S	0	0	0	0	0	0	0	0	0	0	0	0	0	18
BCL10	O95999	7.00318e-07	0.731	N	N	0	0	1	1	1	0	0	0	0	0	0	0	0	78
SYT1	P21579	7.00464e-07	0.451	N	N	0	1	0	1	0	0	0	0	0	0	0	0	0	57
LDB1	Q86U70	7.00494e-07	0.291	E	S	0	0	0	0	1	0	0	0	0	0	0	0	0	40
TPT1	P13693	7.00556e-07	0.485	E	S	0	0	0	0	1	0	0	0	0	0	0	0	0	55
KLHL15	Q96M94	7.00561e-07	0.195	N	N	0	1	0	1	1	0	0	0	0	0	0	0	0	9
SAMD4B	Q5PRF9	7.0057e-07	0.143	E	E	0	0	0	0	0	0	0	0	0	0	0	0	0	3
RNF7	Q9UBF6	7.01141e-07	1.254	N	N	0	0	0	0	0	0	0	0	0	0	0	0	0	54
ANP32B	Q92688	7.01651e-07	0.331	N	N	0	0	0	0	0	1	0	0	0	0	0	0	0	44
PRKRA	O75569	7.01949e-07	0.558	N	E	0	0	0	1	1	1	0	0	0	0	0	0	0	36
SPPL3	Q8TCT6	7.03743e-07	0.179	N	S	0	0	0	0	0	1	0	0	0	0	0	0	0	0
LIN54	Q6MZP7	7.03837e-07	0.172	E	S	0	0	0	0	0	0	0	0	0	0	0	0	0	16
SRP14	P37108	7.0441e-07	0.441	N	N	0	0	0	0	0	0	0	0	0	0	0	0	0	25
ZBED3	Q96IU2	7.04585e-07	1.909	N	S	0	0	0	0	0	0	0	0	0	0	0	0	0	0
QRICH1	Q2TAL8	7.05834e-07	0.275	E	E	1	1	0	0	1	0	0	0	0	0	0	0	0	58
CNNM2	Q9H8M5	7.06032e-07	0.267	N	N	0	0	0	1	1	0	0	0	0	0	0	0	0	0
SHOC2	Q9UQ13	7.06671e-07	0.138	N	E	0	1	0	1	1	0	0	0	0	0	0	0	0	14
KCNQ5	Q9NR82	7.07457e-07	0.306	N	N	0	1	0	1	1	0	0	0	0	0	0	0	0	9
SMARCC2	Q8TAQ2	7.0776e-07	0.117	N	N	1	1	0	1	1	0	0	0	0	0	0	0	0	74
LRCH2	Q5VUJ6	7.07801e-07	0.242	N	N	0	0	0	0	0	0	0	0	0	0	0	0	0	5
ZNF654	Q8IZM8	7.08107e-07	0.17	N	N	0	0	0	0	0	0	0	0	0	0	0	0	0	0
EED	O75530	7.08725e-07	0.187	E	S	0	1	1	1	1	1	0	0	0	0	0	0	0	69
H1F0	P07305	7.08859e-07	0.897	N	N	0	0	0	0	1	0	0	0	0	0	0	0	0	64
IL18	Q14116	7.09071e-07	1.284	N	N	0	0	0	0	1	0	0	0	0	0	0	0	0	9
AHCYL1	O43865	7.09714e-07	0.281	N	N	0	0	0	0	0	1	0	1	0	0	0	0	1	31
TRPC5	Q9UL62	7.10167e-07	0.17	N	N	0	0	0	0	1	0	0	0	0	0	0	0	0	21
HDAC8	Q9BY41	7.12121e-07	0.297	N	N	1	1	0	1	1	0	0	0	0	0	0	0	0	21
HMGB3	O15347	7.12249e-07	0.566	N	.	0	1	0	0	1	0	0	0	0	0	0	0	0	8
ROCK1	Q13464	7.12416e-07	0.196	N	N	0	0	0	1	1	0	1	0	0	0	0	0	0	44
RBM22	Q9NW64	7.12746e-07	0.138	N	S	0	0	0	0	0	0	0	0	0	0	0	0	0	12
FBXO45	P0C2W1	7.1302e-07	0.274	N	S	0	0	0	0	1	0	0	0	0	0	0	0	0	16
NEUROD2	Q15784	7.13624e-07	0.332	N	N	0	0	0	1	1	0	0	0	0	0	0	0	0	4
GABRB1	P18505	7.14165e-07	0.306	N	N	1	0	0	1	1	0	0	0	0	0	0	0	0	9
HLF	Q16534	7.1463e-07	0.313	N	N	0	0	1	0	1	0	0	0	0	0	0	0	0	5
DACT3	Q96B18	7.15408e-07	0.603	N	N	0	0	0	0	1	0	0	0	0	0	0	0	0	6
SEC61A1	P61619	7.15489e-07	0.295	E	E	0	1	0	1	1	1	0	0	0	0	0	0	0	33
MAST1	Q9Y2H9	7.15662e-07	0.159	N	S	0	0	0	1	1	1	1	0	0	0	0	0	0	42
RMND5A	Q9H871	7.15719e-07	0.375	N	N	0	0	0	0	0	0	0	0	0	0	0	0	0	20
CTDSPL2	Q05D32	7.16903e-07	0.174	E	N	0	0	0	0	0	0	0	0	0	0	0	0	0	7
HNRNPF	P52597	7.17001e-07	0.289	N	S	0	0	0	0	0	0	0	0	0	0	0	0	0	96
TLR8	Q9NR97	7.17288e-07	0.486	N	N	0	0	0	0	1	0	0	0	0	0	0	0	0	10
MAP2K1	Q02750	7.1781e-07	0.377	N	N	0	1	1	1	1	0	1	0	0	0	0	0	0	89
ELK1	P19419	7.17968e-07	0.341	N	N	0	0	0	0	1	1	0	0	0	0	0	0	0	44
USP17L17	D6RBQ6	7.18418e-07	nan	N	.	0	0	0	0	0	0	0	0	0	0	0	0	0	0
CNOT4	O95628	7.18483e-07	0.143	N	S	0	0	0	0	0	0	0	0	0	0	0	0	0	17
USP46	P62068	7.18756e-07	0.423	N	N	0	0	0	0	1	0	0	0	0	0	0	0	0	15
CCAR1	Q8IX12	7.19069e-07	0.215	E	N	0	0	0	0	1	0	0	0	0	0	0	0	0	24
ZFP36L1	Q07352	7.1989e-07	0.598	E	N	0	0	0	0	0	0	0	0	0	0	0	0	0	16
KDM1A	O60341	7.21146e-07	0.276	N	S	0	1	0	1	1	1	0	0	0	0	0	0	0	347
KDM6A	O15550	7.21494e-07	0.161	N	N	1	1	1	1	1	0	0	0	0	0	0	0	0	32
KCNJ3	P48549	7.21688e-07	0.256	N	N	0	0	0	0	1	0	0	0	0	0	0	0	0	7
RBBP6	Q7Z6E9	7.21705e-07	0.08	E	E	0	0	0	0	0	0	0	0	0	0	0	0	0	49
COL4A3BP	Q9Y5P4	7.21781e-07	0.364	N	N	0	1	0	0	1	0	0	0	0	0	0	0	0	22
PRKACB	P22694	7.22507e-07	0.479	N	N	0	0	0	0	1	0	1	0	0	0	0	0	0	25
TBC1D3B	A6NDS4	7.22798e-07	1.457	E	.	0	0	0	0	0	0	0	0	0	0	0	0	0	0
CCL25	O15444	7.23155e-07	1.099	N	N	0	0	0	0	0	0	0	0	0	0	0	0	0	4
SF1	Q15637	7.2331e-07	0.183	E	E	0	0	0	0	1	0	0	0	0	0	0	0	0	108
CLCN3	P51790	7.23975e-07	0.222	N	N	0	0	0	0	1	0	0	0	0	0	0	0	0	9
RAB8A	P61006	7.24827e-07	0.262	N	N	0	0	0	0	1	0	0	0	0	0	0	0	0	61
CXorf56	Q9H5V9	7.24999e-07	0.313	N	N	0	0	0	0	0	0	0	0	0	0	0	0	0	8
CPSF7	Q8N684	7.25556e-07	0.199	E	N	0	0	0	0	0	0	0	0	0	0	0	0	0	43
KLF6	Q99612	7.25654e-07	0.252	N	N	0	0	1	1	1	0	0	0	0	0	0	0	0	22
TBPL1	P62380	7.25852e-07	0.693	N	.	0	0	0	0	0	0	0	0	0	0	0	0	0	23
TPM3	P06753	7.25955e-07	0.691	N	N	0	0	1	1	1	0	0	0	0	0	0	0	0	71
ZNF362	Q5T0B9	7.26338e-07	0.354	N	N	0	0	0	0	0	0	0	0	0	0	0	0	0	0
FEZF2	Q8TBJ5	7.2642e-07	0.222	N	N	1	0	0	0	0	0	0	0	0	0	0	0	0	2
GABARAP	O95166	7.26833e-07	0.82	N	S	0	0	0	0	1	0	0	0	0	0	0	0	0	98
KCNJ8	Q15842	7.26851e-07	0.575	N	N	0	1	0	0	1	0	0	0	0	0	0	0	0	9
HNRNPR	O43390	7.26872e-07	0.21	N	N	0	1	0	0	1	0	0	0	0	0	0	0	0	31
SERP1	Q9Y6X1	7.27191e-07	1.286	N	N	0	0	0	0	0	0	0	0	0	0	0	0	0	45
RPS14	P62263	7.27233e-07	0.396	E	N	0	0	0	0	1	1	0	0	0	0	0	1	1	38
MSL3	Q8N5Y2	7.27322e-07	0.178	N	N	0	1	0	1	1	0	0	0	0	0	0	0	0	11
TAB3	Q8N5C8	7.29352e-07	0.423	N	N	0	0	0	0	0	1	0	0	0	0	0	0	0	31
CSNK1G3	Q9Y6M4	7.29736e-07	0.206	N	N	0	0	0	0	0	0	1	0	0	0	0	0	0	9
ZEB2	O60315	7.30664e-07	0.107	E	S	0	1	0	1	1	1	0	0	0	0	0	0	0	22
SEC11C	Q9BY50	7.31201e-07	0.554	N	N	0	0	0	0	0	0	0	0	0	0	0	0	0	21
PSMC2	P35998	7.32538e-07	0.119	E	E	0	0	0	0	0	0	0	0	0	0	0	0	0	76
GSK3B	P49841	7.32775e-07	0.334	N	N	1	0	0	0	1	1	1	0	0	0	0	0	0	291
UBQLN1	Q9UMX0	7.34225e-07	0.221	N	N	0	0	0	0	1	1	0	0	0	0	0	0	0	239
SOX5	P35711	7.34294e-07	0.188	N	N	0	1	0	1	1	0	0	0	0	0	0	0	0	45
KCNB1	Q14721	7.3505e-07	0.125	N	N	0	1	0	1	1	0	0	0	0	0	0	0	0	21
ELAVL3	Q14576	7.35112e-07	0.462	N	N	1	0	0	0	1	0	0	0	0	0	0	0	0	9
ZBTB12	Q9Y330	7.35518e-07	0.319	N	N	0	0	0	0	0	0	0	0	0	0	0	0	0	5
TSPAN5	P62079	7.35531e-07	0.381	N	N	0	0	0	0	0	0	0	0	0	0	0	0	0	2
MAF1	Q9H063	7.35913e-07	0.345	E	S	0	0	0	0	0	0	0	0	0	0	0	0	0	13
HMGN3	Q15651	7.36982e-07	1.031	N	N	0	0	0	0	0	0	0	0	0	0	0	0	0	19
UBP1	Q9NZI7	7.37535e-07	0.088	N	N	0	0	0	0	0	1	0	0	0	0	0	0	0	8
HSD17B10	Q99714	7.37597e-07	0.342	E	E	0	1	0	1	1	0	0	1	0	0	0	0	1	35
FXR1	P51114	7.37789e-07	0.119	N	N	0	0	0	0	1	0	0	0	0	0	0	0	0	63
NBPF6	Q5VWK0	7.38082e-07	1.614	N	.	0	0	0	0	0	0	0	0	0	0	0	0	0	0
NFIL3	Q16649	7.39046e-07	0.437	N	N	0	0	0	0	1	1	0	0	0	0	0	0	0	22
PLS3	P13797	7.39188e-07	0.283	N	N	0	0	0	0	1	1	0	0	0	0	0	0	0	16
DYNC1H1	Q14204	7.39282e-07	0.08	E	E	1	1	0	1	1	0	0	0	0	0	0	0	0	54
PPP1R11	O60927	7.39358e-07	1.026	N	S	0	0	0	0	0	0	0	0	0	0	0	0	0	9
RASA4B	C9J798	7.39486e-07	1.452	N	.	0	0	0	0	0	0	0	0	0	0	0	0	0	0
NKRF	O15226	7.41683e-07	0.178	N	N	0	0	0	0	0	1	0	0	0	0	0	0	0	15
ZNF624	Q9P2J8	7.42438e-07	0.488	N	N	0	0	0	0	1	0	0	0	0	0	0	0	0	8
KCNMB4	Q86W47	7.42542e-07	0.338	N	N	0	0	0	0	0	0	0	0	0	0	0	0	0	3
GK	P32189	7.43092e-07	0.288	N	N	0	1	0	1	1	0	0	1	0	0	0	0	1	11
TIMM8A	O60220	7.43298e-07	0.872	N	.	0	1	0	1	1	0	0	0	0	0	0	0	1	12
FAM72C	H0Y354	7.43429e-07	1.797	.	.	0	0	0	0	0	0	0	0	0	0	0	0	0	0
PDK3	Q15120	7.43432e-07	0.546	N	N	0	0	0	1	1	0	1	1	0	0	0	0	1	5
RNF145	Q96MT1	7.43467e-07	0.309	N	N	0	0	0	0	0	0	0	0	0	0	0	0	0	4
CCL2	P13500	7.43763e-07	0.997	N	N	0	0	0	0	1	0	0	0	0	0	0	0	0	25
LHFPL4	Q7Z7J7	7.44146e-07	0.617	N	N	0	0	0	0	0	0	0	0	0	0	0	0	0	1
BANF1	O75531	7.45499e-07	0.872	E	.	0	1	0	1	1	1	0	0	0	0	0	0	0	68
PHF21A	Q96BD5	7.45747e-07	0.08	N	N	1	1	0	0	1	0	0	0	0	0	0	0	0	52
PPP4R3A	Q6IN85	7.46025e-07	0.194	.	.	0	0	0	0	0	0	0	0	0	0	0	0	0	16
POU3F2	P20265	7.46105e-07	0.38	N	N	1	0	0	0	1	0	0	0	0	0	0	0	0	12
KCNJ2	P63252	7.4666e-07	0.615	N	N	1	0	0	1	1	0	0	0	0	0	0	0	0	20
GFPT1	Q06210	7.46863e-07	0.338	E	N	0	0	0	1	1	0	0	1	0	0	0	0	0	5
PIM2	Q9P1W9	7.47019e-07	0.321	N	N	0	0	0	0	1	0	1	0	0	0	0	0	0	15
SEC61A2	Q9H9S3	7.47764e-07	0.558	N	N	0	0	0	0	0	0	0	0	0	0	0	0	0	3
PCF11	O94913	7.48253e-07	0.04	E	E	0	0	0	0	0	0	0	0	0	0	0	0	0	4
FBXO11	Q86XK2	7.48303e-07	0.097	N	N	1	1	1	1	1	0	0	0	0	0	0	0	0	25
PTGES3	Q15185	7.48544e-07	0.233	N	.	0	0	0	0	0	0	0	1	0	0	0	0	0	79
CLDN2	P57739	7.48808e-07	0.748	N	N	0	0	0	1	1	0	0	0	0	0	0	0	0	27
FAM133A	Q8N9E0	7.48853e-07	0.947	N	N	0	0	0	0	0	0	0	0	0	0	0	0	0	18
ARPC5	O15511	7.48861e-07	0.526	N	N	0	0	0	0	0	0	0	0	0	0	0	0	0	11
ROCK2	O75116	7.49324e-07	0.215	N	N	0	0	0	0	1	0	1	0	0	0	0	0	0	15
RCOR3	Q9P2K3	7.49873e-07	0.292	N	N	0	0	0	0	0	0	0	0	0	0	0	0	0	78
CCDC36	Q8IYA8	7.50808e-07	0.763	N	N	0	0	0	0	0	0	0	0	0	0	0	0	0	79
ZNF483	Q8TF39	7.51192e-07	0.324	N	N	0	0	0	0	0	0	0	0	0	0	0	0	0	11
CFLAR	O15519	7.51502e-07	0.173	N	N	0	0	0	0	1	1	0	0	0	0	0	0	0	65
KLF9	Q13886	7.51905e-07	0.421	N	N	0	0	0	0	1	1	0	0	0	0	0	0	0	3
KPNA6	O60684	7.52921e-07	0.224	N	S	0	0	0	0	0	1	0	0	0	0	0	0	0	41
PITX2	Q99697	7.53341e-07	0.26	N	N	0	1	0	1	1	0	0	0	0	0	0	0	0	46
HNRNPA2B1	P22626	7.5379e-07	0.218	N	E	0	0	1	1	1	1	0	0	0	0	0	0	0	79
TSN	Q15631	7.54805e-07	0.454	N	N	1	0	0	0	0	1	0	0	0	0	0	0	0	27
EIF4H	Q15056	7.55236e-07	0.548	N	S	0	0	0	0	0	1	0	0	0	0	0	0	0	12
PTP4A2	Q12974	7.55431e-07	0.284	N	S	0	0	0	0	0	0	0	0	0	0	0	0	0	3
RBM5	P52756	7.55539e-07	0.135	E	N	0	0	0	0	0	0	0	0	0	0	0	0	0	35
HMGA1	P17096	7.56293e-07	0.509	N	S	0	0	1	0	1	0	0	0	0	0	0	0	0	135
RPL23	P62829	7.56954e-07	0.738	E	.	0	0	0	0	1	0	0	0	0	0	0	1	0	33
MYT1L	Q9UL68	7.57279e-07	0.087	N	N	1	1	0	1	1	0	0	0	0	0	0	0	0	8
TFCP2	Q12800	7.57288e-07	0.676	N	N	0	0	0	0	1	0	0	0	0	0	0	0	0	106
PRMT8	Q9NR22	7.57447e-07	0.303	N	N	0	0	0	0	0	0	0	0	0	0	0	0	0	18
SH3KBP1	Q96B97	7.57539e-07	0.194	N	N	1	0	0	0	1	0	0	0	0	0	0	0	0	201
ZMYND11	Q15326	7.57741e-07	0.12	N	N	1	1	0	1	1	1	0	0	0	0	0	0	0	39
C9orf78	Q9NZ63	7.57767e-07	1.004	N	E	0	0	0	0	0	0	0	0	0	0	0	0	0	12
ZC3H8	Q8N5P1	7.57775e-07	0.56	N	E	0	0	0	0	0	0	0	0	0	0	0	0	0	2
HACD2	Q6Y1H2	7.5778e-07	0.743	.	.	0	0	0	0	0	0	0	0	0	0	0	0	0	6
RAB6B	Q9NRW1	7.58618e-07	0.33	N	N	0	0	0	0	0	0	0	0	0	0	0	0	0	17
GRIN1	Q05586	7.58694e-07	0.309	N	S	1	1	0	1	1	0	0	0	0	0	0	0	0	63
DUSP7	Q16829	7.58906e-07	0.503	N	N	0	0	0	0	0	0	0	0	0	0	0	0	0	9
IWS1	Q96ST2	7.58916e-07	0.267	E	S	0	0	0	0	0	0	0	0	0	0	0	0	0	13
CKS2	P33552	7.59268e-07	0.905	N	N	0	0	0	0	1	0	0	0	0	0	0	0	0	21
SIN3A	Q96ST3	7.59477e-07	0.07	E	E	1	1	0	0	1	0	0	0	0	0	0	0	0	164
CDK5	Q00535	7.60361e-07	0.562	N	N	0	0	0	0	1	1	1	0	0	0	0	0	0	105
ZNF711	Q9Y462	7.60459e-07	0.305	N	N	0	1	0	1	1	0	0	0	0	0	0	0	0	4
ZNF449	Q6P9G9	7.60827e-07	0.465	N	N	0	0	0	0	0	0	0	0	0	0	0	0	0	0
OXSR1	O95747	7.61113e-07	0.368	N	N	0	0	0	0	1	0	1	0	0	0	0	0	0	17
FGD1	P98174	7.61492e-07	0.196	N	N	1	1	0	1	1	0	0	0	0	0	0	0	0	6
SAMD13	Q5VXD3	7.62009e-07	1.418	N	N	0	0	0	0	0	0	0	0	0	0	0	0	0	0
AFF4	Q9UHB7	7.62128e-07	0.138	N	N	1	1	1	1	1	1	0	0	0	0	0	0	0	20
PDE6D	O43924	7.62864e-07	1.018	N	N	0	0	0	0	1	0	0	1	0	0	0	0	0	28
SSBP3	Q9BWW4	7.62874e-07	0.198	N	N	0	0	0	0	0	0	0	0	0	0	0	0	0	21
COPS4	Q9BT78	7.629e-07	0.197	E	E	0	0	0	0	0	1	0	0	0	0	0	0	0	52
RPS20	P60866	7.6428e-07	1.01	N	S	0	0	0	0	1	0	0	0	0	0	0	1	0	30
GNB1	P62873	7.64356e-07	0.145	N	S	0	1	0	1	1	0	0	0	0	0	0	0	0	93
STAG1	Q8WVM7	7.65184e-07	0.119	N	S	0	1	1	1	1	0	0	0	0	0	0	0	0	17
THRA	P10827	7.66062e-07	0.454	N	N	1	1	0	1	1	0	0	0	0	0	0	0	0	93
GPR89B	P0CG08	7.67051e-07	1.24	N	.	0	0	0	0	0	0	0	0	0	0	0	0	0	2
CITED4	Q96RK1	7.67271e-07	1.818	N	N	0	0	0	0	0	0	0	0	0	0	0	0	0	4
MARK2	Q7KZI7	7.67329e-07	0.156	N	S	0	0	0	0	1	0	1	0	0	0	0	0	0	50
RPL36	Q9Y3U8	7.67369e-07	0.806	E	S	0	0	0	0	1	0	0	0	0	0	0	1	0	19
MAMLD1	Q13495	7.67684e-07	0.445	N	N	0	1	0	0	1	0	0	0	0	0	0	0	0	1
SMS	P52788	7.6788e-07	0.305	N	N	0	1	0	1	1	0	0	1	0	0	0	0	0	8
KHSRP	Q92945	7.68032e-07	0.078	N	S	0	0	0	0	1	1	0	0	0	0	0	0	0	34
MAPRE1	Q15691	7.68515e-07	0.21	N	N	0	0	0	0	1	0	0	0	0	0	0	0	0	89
GABRA3	P34903	7.69159e-07	0.699	N	N	0	0	0	0	1	0	0	0	0	0	0	0	0	4
RAB30	Q15771	7.69218e-07	0.378	N	N	0	0	0	0	1	0	0	0	0	0	0	0	0	3
SEC11A	P67812	7.70289e-07	0.994	N	N	0	0	0	0	0	0	0	0	0	0	0	0	0	8
MYL12B	O14950	7.70596e-07	1.204	N	.	0	0	0	0	0	0	0	0	0	0	0	0	0	18
EIF4A3	P38919	7.71157e-07	0.119	E	E	0	1	0	1	1	0	0	0	0	0	0	0	0	52
RNF11	Q9Y3C5	7.7175e-07	0.69	N	S	0	0	0	0	0	0	0	0	0	0	0	0	0	109
PSMA2	P25787	7.72673e-07	0.284	E	E	0	0	0	0	1	0	0	0	0	0	0	0	0	94
OSBP	P22059	7.73041e-07	0.26	E	E	0	0	0	0	1	1	0	0	0	0	0	0	0	0
TRAPPC2	P0DI81	7.73189e-07	1.746	N	.	0	1	0	1	1	0	0	0	0	0	0	0	0	58
TAF4	O00268	7.73295e-07	0.081	N	E	0	0	0	0	0	0	0	0	0	0	0	0	0	34
API5	Q9BZZ5	7.73426e-07	0.144	N	N	0	0	0	0	0	0	0	0	0	0	0	0	0	16
HSF2	Q03933	7.74485e-07	0.315	N	N	0	0	0	0	0	0	0	0	0	0	0	0	0	46
TSR2	Q969E8	7.74914e-07	0.561	E	E	0	0	0	1	1	0	0	0	0	0	0	0	0	20
WAC	Q9BTA9	7.75702e-07	0.084	N	N	1	1	0	0	1	0	0	0	0	0	0	0	0	28
KLF5	Q13887	7.76129e-07	0.437	N	S	0	0	0	0	1	0	0	0	0	0	0	0	0	48
N4BP2L1	Q5TBK1	7.76245e-07	0.452	N	N	0	0	0	0	0	0	0	0	0	0	0	0	0	0
KCNIP2	Q9NS61	7.7674e-07	0.7	N	N	0	0	0	0	0	0	0	0	0	0	0	0	0	7
CCSAP	Q6IQ19	7.7677e-07	0.849	N	N	0	0	0	0	0	0	0	0	0	0	0	0	0	1
KDELR1	P24390	7.77118e-07	0.419	N	N	0	0	0	0	1	0	0	0	0	0	0	0	0	15
DIRAS1	O95057	7.77259e-07	0.962	N	N	0	0	0	0	0	0	0	0	0	0	0	0	0	3
MACO1	Q8N5G2	7.77947e-07	0.259	.	.	0	0	0	0	1	0	0	0	0	0	0	0	0	24
SNAP25	P60880	7.78848e-07	0.229	N	N	1	1	0	1	1	0	0	0	0	0	0	0	0	39
SLC35A2	P78381	7.7956e-07	0.559	N	N	0	1	0	1	1	0	0	0	0	0	0	0	0	8
RPSA	P08865	7.7982e-07	0.368	E	S	0	0	0	1	1	1	0	0	0	0	0	1	0	49
TCAF1	Q9Y4C2	7.80187e-07	0.54	.	.	0	0	0	0	0	0	0	0	0	0	0	0	0	34
TRIP12	Q14669	7.80811e-07	0.06	N	N	1	1	0	1	1	0	0	0	0	0	0	0	0	31
METTL14	Q9HCE5	7.8082e-07	0.607	E	S	0	0	0	0	0	0	0	1	0	0	0	0	0	5
SNRNP27	Q8WVK2	7.81423e-07	1.012	E	S	0	0	0	0	0	0	0	0	0	0	0	0	0	2
HBG2	P69892	7.81493e-07	0.826	N	.	0	0	0	1	1	0	0	0	0	0	0	0	0	13
TUBG1	P23258	7.81498e-07	0.517	E	E	0	1	0	1	1	0	0	0	0	0	0	0	0	77
MBTD1	Q05BQ5	7.82166e-07	0.077	N	S	0	0	0	0	0	0	0	0	0	0	0	0	0	24
FOXP2	O15409	7.8237e-07	0.219	N	N	1	1	0	1	1	0	0	0	0	0	0	0	0	20
NRGN	Q92686	7.82391e-07	1.442	N	N	0	0	0	0	1	0	0	0	0	0	0	0	0	8
SEC61G	P60059	7.82961e-07	0.929	N	S	0	0	0	0	0	0	0	0	0	0	0	0	0	10
SPIN2B	Q9BPZ2	7.84347e-07	1.605	N	.	0	0	0	0	0	0	0	0	0	0	0	0	0	0
EGR1	P18146	7.84447e-07	0.59	N	N	0	0	0	0	1	1	0	0	0	0	0	0	0	31
RPL31	P62899	7.84489e-07	0.481	E	E	0	0	0	0	1	0	0	0	0	0	0	1	0	15
RSRC2	Q7L4I2	7.84634e-07	0.217	N	E	0	0	0	1	0	0	0	0	0	0	0	0	0	20
SMAD3	P84022	7.84672e-07	0.4	N	N	0	1	1	1	1	0	0	0	0	0	0	0	0	342
DLG4	P78352	7.85202e-07	0.238	N	N	1	1	0	0	1	0	0	0	0	0	0	0	0	132
BTF3L4	Q96K17	7.85253e-07	0.698	N	N	0	0	0	0	0	0	0	0	0	0	0	0	0	0
EGR2	P11161	7.85937e-07	0.604	N	N	1	1	0	1	1	0	0	0	0	0	0	0	0	20
PBX3	P40426	7.86379e-07	0.476	N	N	0	0	0	0	0	0	0	0	0	0	0	0	0	14
SF3B6	Q9Y3B4	7.86875e-07	0.679	.	.	0	0	0	0	0	0	0	0	0	0	0	0	0	18
KLHL2	O95198	7.86902e-07	0.185	N	N	0	0	0	0	0	0	0	0	0	0	0	0	0	35
WBP11	Q9Y2W2	7.87575e-07	0.148	N	S	0	0	0	0	0	0	0	0	0	0	0	0	0	36
KLHL7	Q8IXQ5	7.87674e-07	0.643	N	S	0	1	0	1	1	0	0	0	0	0	0	0	0	9
CTAGE15	A4D2H0	7.87745e-07	nan	.	.	0	0	0	0	0	0	0	0	0	0	0	0	0	1
PAPOLA	P51003	7.8801e-07	0.177	N	S	0	0	0	0	0	0	0	0	0	0	0	0	0	18
HMBOX1	Q6NT76	7.88021e-07	0.233	N	N	0	0	0	0	0	0	0	0	0	0	0	0	0	101
GPR88	Q9GZN0	7.88055e-07	0.528	N	N	0	0	0	0	1	0	0	0	0	1	0	0	0	0
ARID2	Q68CP9	7.88181e-07	0.096	N	S	0	1	1	0	1	0	0	0	0	0	0	0	0	15
CNOT1	A5YKK6	7.88391e-07	0.038	E	E	0	1	0	0	0	0	0	0	0	0	0	0	0	25
SHISA8	B8ZZ34	7.8857e-07	1.758	.	.	0	0	0	0	0	0	0	0	0	0	0	0	0	0
PITPNA	Q00169	7.88895e-07	0.328	N	N	0	0	0	0	0	0	0	0	0	0	0	0	0	13
MRAS	O14807	7.89676e-07	0.368	N	N	0	0	0	1	1	0	0	0	0	0	0	0	0	17
ZMYND8	Q9ULU4	7.89719e-07	0.131	E	S	0	0	0	0	0	0	0	0	0	0	0	0	0	24
CREBL2	O60519	7.89894e-07	0.556	N	N	0	0	0	0	0	0	0	0	0	0	0	0	0	5
MOB4	Q9Y3A3	7.90163e-07	0.367	N	S	0	0	0	0	0	1	0	0	0	0	0	0	0	36
KLF2	Q9Y5W3	7.90265e-07	0.71	N	N	0	0	0	0	1	0	0	0	0	0	0	0	0	10
ATG3	Q9NT62	7.90634e-07	0.718	N	S	0	0	0	0	0	1	0	0	0	0	0	0	0	17
RPS9	P46781	7.91014e-07	0.434	E	E	0	0	0	0	1	0	0	0	0	0	0	1	0	26
KLF7	O75840	7.91374e-07	0.245	N	N	0	0	0	0	0	0	0	0	0	0	0	0	0	2
RPS7	P62081	7.91616e-07	0.309	E	N	0	0	0	0	1	0	0	0	0	0	0	1	0	26
KCND2	Q9NZV8	7.92732e-07	0.574	N	N	1	0	0	0	0	0	0	0	0	0	0	0	0	12
ZBTB20	Q9HC78	7.93218e-07	0.317	N	N	1	1	0	1	1	0	0	0	0	0	0	0	0	0
FAM110B	Q8TC76	7.93235e-07	0.705	N	N	0	0	0	0	1	0	0	0	0	0	0	0	0	52
PUM1	Q14671	7.93264e-07	0.129	N	S	0	0	0	1	0	0	0	0	0	0	0	0	0	6
RACK1	P63244	7.93816e-07	0.16	.	.	0	0	0	0	1	0	0	0	0	0	0	1	0	149
TWIST1	Q15672	7.94201e-07	1.056	N	N	0	1	0	1	1	0	0	0	0	0	0	0	0	49
UBQLN2	Q9UHD9	7.94588e-07	0.448	N	N	0	0	0	1	1	0	0	0	0	0	0	0	0	266
GFRA3	O60609	7.94877e-07	0.64	N	N	0	0	0	0	1	0	0	0	0	0	0	0	0	1
ACVR2A	P27037	7.94944e-07	0.17	N	N	0	0	1	0	1	0	1	0	0	0	0	0	0	32
PLCB1	Q9NQ66	7.94983e-07	0.296	N	N	1	1	0	1	1	0	0	0	0	0	0	0	0	24
TMEM164	Q5U3C3	7.95331e-07	0.329	N	N	0	0	0	0	1	0	0	0	0	0	0	0	0	0
RXRB	P28702	7.95655e-07	0.219	N	N	0	0	0	0	1	0	0	0	0	0	0	0	0	74
LTA	P01374	7.95751e-07	0.932	N	N	0	0	0	0	1	0	0	0	0	0	0	0	0	19
HECTD2	Q5U5R9	7.95794e-07	0.265	N	N	0	0	0	0	0	0	0	0	0	0	0	0	0	3
RORB	Q92753	7.95825e-07	0.112	N	N	0	0	0	0	1	0	0	0	0	0	0	0	0	13
RPS13	P62277	7.9629e-07	0.423	E	E	0	0	0	0	0	1	0	0	0	0	0	1	0	16
BRAF	P15056	7.96703e-07	0.209	N	S	0	1	1	1	1	0	1	0	0	0	0	0	0	60
PPIH	O43447	7.97465e-07	1.189	N	S	0	0	0	0	0	1	0	0	0	0	0	0	0	28
RPS6KA6	Q9UK32	7.97514e-07	0.295	N	N	0	0	0	0	1	0	1	0	0	0	0	0	0	29
SS18	Q15532	7.97749e-07	0.383	N	N	0	0	1	0	1	0	0	0	0	0	0	0	0	27
PPP2R5C	Q13362	7.97814e-07	0.319	N	N	0	0	0	0	1	0	0	0	0	0	0	0	0	29
PSMC3	P17980	7.98248e-07	0.338	E	E	0	0	0	0	1	1	0	0	0	0	0	0	0	74
PRPF4B	Q13523	7.98638e-07	0.17	N	E	0	0	0	0	1	1	1	0	0	0	0	0	0	15
FOXO6	A8MYZ6	7.98819e-07	0.671	.	N	0	0	0	0	0	0	0	0	0	0	0	0	0	1
METAP2	P50579	7.98884e-07	0.593	N	E	0	0	0	0	0	0	0	0	0	0	0	0	0	17
GLS	O94925	7.98978e-07	0.323	N	S	0	0	0	1	1	0	0	1	0	0	0	0	1	17
MTF1	Q14872	7.9908e-07	0.321	N	S	1	1	0	0	1	0	0	0	0	0	0	0	0	5
RDH10	Q8IZV5	7.9925e-07	0.231	N	N	0	0	0	0	1	0	0	1	0	0	0	0	0	6
ZFAND6	Q6FIF0	7.996e-07	0.63	N	N	0	0	0	0	1	0	0	0	0	0	0	0	0	6
RPL22	P35268	7.99722e-07	1.036	N	N	0	0	1	0	0	0	0	0	0	0	0	1	0	38
WASHC2A	Q641Q2	8.00125e-07	0.758	.	.	0	0	0	0	0	0	0	0	0	0	0	0	0	0
ZFAND3	Q9H8U3	8.00128e-07	0.378	N	N	0	0	0	0	1	0	0	0	0	0	0	0	0	0
ARHGAP6	O43182	8.00215e-07	0.228	N	N	0	0	0	0	1	0	0	0	0	0	0	0	0	0
SRPK2	P78362	8.00341e-07	0.269	N	S	0	0	0	0	1	1	1	0	0	0	0	0	0	442
GPR34	Q9UPC5	8.00731e-07	0.816	N	N	0	0	0	0	1	0	0	0	0	1	0	0	0	0
GID4	Q8IVV7	8.00828e-07	0.379	N	N	0	0	0	0	0	0	0	0	0	0	0	0	0	0
CDK16	Q00536	8.01184e-07	0.258	N	N	0	1	0	0	1	1	1	0	0	0	0	0	0	83
ASAP1	Q9ULH1	8.01729e-07	0.188	N	N	0	0	0	0	1	0	0	0	0	0	0	0	0	43
BMT2	Q1RMZ1	8.01999e-07	0.17	.	.	0	0	0	0	0	0	0	0	0	0	0	0	0	1
IKZF1	Q13422	8.02051e-07	0.156	N	N	0	0	1	1	1	1	0	0	0	0	0	0	0	129
SETDB1	Q15047	8.02113e-07	0.201	N	S	1	0	1	0	1	1	0	0	0	0	0	0	0	142
RORA	P35398	8.02616e-07	0.404	N	N	0	1	0	1	1	0	0	0	0	0	0	0	0	32
GABBR1	Q9UBS5	8.03094e-07	0.224	N	N	0	0	0	0	1	0	0	0	0	1	0	0	0	25
FAM89B	Q8N5H3	8.03465e-07	1.648	N	E	0	0	0	0	0	0	0	0	0	0	0	0	0	0
MAGT1	Q9H0U3	8.03695e-07	0.326	N	N	0	1	0	1	1	0	0	0	0	0	0	0	0	14
KDM3B	Q7LBC6	8.03829e-07	0.06	N	N	0	1	0	0	1	0	0	0	0	0	0	0	0	6
MORC3	Q14149	8.03839e-07	0.223	N	N	0	0	0	0	0	1	0	0	0	0	0	0	0	6
ZMYM2	Q9UBW7	8.03893e-07	0.332	N	N	0	0	1	0	1	0	0	0	0	0	0	0	0	42
ATP2A2	P16615	8.0451e-07	0.246	E	E	0	0	0	1	1	0	0	0	0	0	0	0	0	35
RPS19	P39019	8.0459e-07	0.368	E	N	0	1	0	1	1	1	0	0	0	0	0	1	0	28
ATP5MC3	P48201	8.04885e-07	0.826	.	.	0	0	0	0	0	0	0	0	0	0	0	0	0	6
PSMG4	Q5JS54	8.06152e-07	1.806	E	S	0	0	0	0	0	0	0	0	0	0	0	0	0	3
CDK2AP1	O14519	8.06565e-07	0.857	N	N	0	0	0	0	0	0	0	0	0	0	0	0	0	24
HORMAD1	Q86X24	8.06601e-07	0.343	N	.	0	0	0	0	0	0	0	0	0	0	0	0	0	4
GMEB1	Q9Y692	8.07003e-07	0.291	N	N	0	0	0	0	0	0	0	0	0	0	0	0	0	19
ZYG11B	Q9C0D3	8.07991e-07	0.252	N	N	0	0	0	0	0	0	0	0	0	0	0	0	0	8
CLDN5	O00501	8.08313e-07	0.409	N	N	0	0	0	0	1	0	0	0	0	0	0	0	0	35
TCERG1	O14776	8.08468e-07	0.227	N	S	0	0	0	0	0	1	0	0	0	0	0	0	0	69
QKI	Q96PU8	8.08697e-07	0.437	N	S	0	1	1	0	1	0	0	0	0	0	0	0	0	65
SF3B5	Q9BWJ5	8.08956e-07	1.074	E	E	0	0	0	0	0	0	0	0	0	0	0	0	0	0
PTPN1	P18031	8.09203e-07	0.382	N	S	0	0	0	0	1	0	0	0	0	0	0	0	0	84
BRMS1L	Q5PSV4	8.09832e-07	0.576	N	S	0	0	0	0	0	0	0	0	0	0	0	0	0	22
CD40LG	P29965	8.09967e-07	0.557	N	S	0	0	0	1	1	0	0	0	0	0	0	0	0	13
PABPC4	Q13310	8.1084e-07	0.232	N	N	0	0	0	0	1	0	0	0	0	0	0	0	0	27
PIP4K2B	P78356	8.10938e-07	0.16	N	N	0	0	0	0	0	0	0	0	0	0	0	0	0	18
ACACA	Q13085	8.10956e-07	0.216	N	E	0	0	0	0	1	0	0	1	0	0	0	0	1	27
POTED	Q86YR6	8.11797e-07	1.798	N	.	0	0	0	0	0	0	0	0	0	0	0	0	0	0
SCN2A	Q99250	8.11816e-07	0.127	N	N	1	1	0	1	1	0	0	0	0	0	0	0	0	8
GNG12	Q9UBI6	8.11985e-07	1.055	N	S	0	0	0	0	0	0	0	0	0	0	0	0	0	11
TCEAL2	Q9H3H9	8.12761e-07	1.81	N	N	0	0	0	0	0	0	0	0	0	0	0	0	0	10
CYLC1	P35663	8.13898e-07	0.367	N	N	0	0	0	0	0	0	0	0	0	0	0	0	0	0
NAMPT	P43490	8.14031e-07	0.309	E	S	0	0	0	0	1	0	0	0	0	0	0	0	0	14
CBLL1	Q75N03	8.14083e-07	0.145	E	E	0	0	0	0	0	0	0	0	0	0	0	0	0	11
MTF2	Q9Y483	8.14337e-07	0.184	N	N	0	0	0	0	0	0	0	0	0	0	0	0	0	20
TMEM63B	Q5T3F8	8.15405e-07	0.168	N	N	0	0	0	0	0	0	0	0	0	0	0	0	0	0
PTHLH	P12272	8.15493e-07	0.48	N	N	0	1	0	1	1	0	0	0	0	0	0	0	0	6
HRH2	P25021	8.16834e-07	0.811	N	N	0	0	0	0	1	0	0	0	0	1	0	0	0	0
CDK2AP2	O75956	8.16904e-07	0.583	N	S	0	0	0	0	1	0	0	0	0	0	0	0	0	18
PYM1	Q9BRP8	8.16916e-07	0.995	.	.	0	0	0	0	0	0	0	0	0	0	0	0	0	10
RPGR	Q92834	8.16979e-07	0.21	N	N	0	0	0	1	1	0	0	0	0	0	0	0	0	19
DESI2	Q9BSY9	8.17139e-07	0.449	N	N	0	0	0	0	1	0	0	0	0	0	0	0	0	9
ARL1	P40616	8.17185e-07	0.696	N	S	0	0	0	0	0	0	0	0	0	0	0	0	0	16
CDC42SE2	Q9NRR3	8.17782e-07	0.618	N	N	0	0	0	0	1	0	0	0	0	0	0	0	0	0
RPL36AL	Q969Q0	8.17907e-07	1.684	E	.	0	0	0	0	0	0	0	0	0	0	0	1	0	0
ZNF22	P17026	8.18001e-07	1.335	N	N	0	0	0	0	1	0	0	0	0	0	0	0	0	2
DDX23	Q9BUQ8	8.18002e-07	0.361	E	E	0	0	0	0	0	0	0	0	0	0	0	0	0	11
TPR	P12270	8.1825e-07	0.111	E	E	0	0	1	0	1	0	0	0	0	0	0	0	0	36
SYNGAP1	Q96PV0	8.18339e-07	0.052	N	N	1	1	0	1	1	0	0	0	0	0	0	0	0	32
ANKRD20A2	Q5SQ80	8.1861e-07	1.956	N	.	0	0	0	0	0	0	0	0	0	0	0	0	0	0
CAMK1D	Q8IU85	8.18627e-07	0.228	N	N	0	0	0	0	0	0	1	0	0	0	0	0	0	12
FBXL2	Q9UKC9	8.18694e-07	0.52	N	N	0	0	0	0	1	1	0	0	0	0	0	0	0	22
YWHAQ	P27348	8.18737e-07	0.499	N	N	0	0	0	0	1	1	0	0	0	0	0	0	0	354
FBXL19	Q6PCT2	8.19012e-07	0.1	N	S	0	0	0	0	1	0	0	0	0	0	0	0	0	26
GDF11	O95390	8.19429e-07	0.298	N	N	0	0	0	0	1	0	0	0	0	0	0	0	0	3
CDK5R1	Q15078	8.19868e-07	0.378	N	S	0	0	0	0	1	0	0	0	0	0	0	0	0	44
HELLS	Q9NRZ9	8.2001e-07	0.239	N	S	0	0	0	1	1	0	0	0	0	0	0	0	0	12
PGA4	P0DJD7	8.21163e-07	1.874	N	.	0	0	0	0	0	0	0	0	0	0	0	0	0	9
GATAD2B	Q8WXI9	8.21378e-07	0.097	N	S	0	1	0	1	1	0	0	0	0	0	0	0	0	43
MLLT1	Q03111	8.21529e-07	0.288	N	N	0	0	1	1	1	0	0	0	0	0	0	0	0	37
VGLL1	Q99990	8.21552e-07	0.539	N	S	0	0	0	0	0	0	0	0	0	0	0	0	0	15
STMP1	E0CX11	8.21623e-07	1.187	.	.	0	0	0	0	0	0	0	0	0	0	0	0	0	1
PPP1R2	P41236	8.22142e-07	0.746	E	S	0	0	0	0	0	0	0	0	0	0	0	0	0	13
TCEAL8	Q8IYN2	8.22319e-07	1.213	N	N	0	0	0	0	0	0	0	0	0	0	0	0	0	5
STK26	Q9P289	8.22425e-07	0.538	.	.	0	0	0	0	1	0	1	0	0	0	0	0	0	22
IKZF4	Q9H2S9	8.23089e-07	0.377	N	S	0	0	0	0	1	0	0	0	0	0	0	0	0	26
SLC30A1	Q9Y6M5	8.23471e-07	0.234	N	N	0	0	0	0	1	1	0	0	0	0	0	0	0	2
SH3GLB1	Q9Y371	8.24075e-07	0.241	N	S	0	0	0	0	0	0	0	0	0	0	0	0	0	68
MUC20	Q8N307	8.24607e-07	1.096	.	N	0	0	0	0	0	0	0	0	0	0	0	0	0	5
DAZAP1	Q96EP5	8.25327e-07	0.119	N	S	0	0	0	0	1	0	0	0	0	0	0	0	0	7
DNM1	Q05193	8.25951e-07	0.252	N	N	0	1	0	1	1	0	0	0	0	0	0	0	0	65
ZNF800	Q2TB10	8.26109e-07	0.161	N	N	0	0	0	0	0	0	0	0	0	0	0	0	0	0
PPP6C	O00743	8.26235e-07	0.397	E	E	0	0	1	1	1	1	0	0	0	0	0	0	0	23
SNX3	O60493	8.26251e-07	0.837	N	N	0	1	0	0	1	0	0	0	0	0	0	0	0	26
UPRT	Q96BW1	8.26257e-07	0.561	N	N	0	0	0	0	0	0	0	0	0	0	0	0	0	10
HNRNPA1	P09651	8.26334e-07	0.147	N	N	0	0	0	1	1	1	0	0	0	0	0	0	0	93
MMGT1	Q8N4V1	8.26424e-07	0.565	E	S	0	0	0	0	0	0	0	0	0	0	0	0	0	53
UBC	P0CG48	8.26447e-07	0.636	N	S	0	0	0	0	0	0	0	0	0	0	0	0	0	912
CHP1	Q99653	8.27678e-07	0.535	N	S	0	0	0	0	0	0	0	0	0	0	0	0	0	12
KIF4A	O95239	8.27827e-07	0.2	N	S	0	1	0	1	1	0	0	0	0	0	0	0	0	10
CXCR3	P49682	8.28005e-07	0.968	N	N	1	0	0	0	1	0	0	0	0	1	0	0	0	15
BCL11B	Q9C0K0	8.28074e-07	0.282	N	N	0	0	1	1	1	1	0	0	0	0	0	0	0	16
SUDS3	Q9H7L9	8.28186e-07	0.644	E	E	0	0	0	0	0	0	0	0	0	0	0	0	0	22
CCNB3	Q8WWL7	8.28271e-07	0.361	N	N	0	0	0	0	1	0	0	0	0	0	0	0	0	4
SAR1A	Q9NR31	8.2884e-07	0.699	N	N	0	0	0	0	0	0	0	0	0	0	0	0	0	64
IRF2BP1	Q8IU81	8.2919e-07	0.259	E	N	0	0	0	0	0	0	0	0	0	0	0	0	0	20
CKS1B	P61024	8.29796e-07	nan	N	.	0	0	0	0	0	0	0	0	0	0	0	0	0	70
USP48	Q86UV5	8.30022e-07	0.161	N	S	0	0	0	0	1	0	0	0	0	0	0	0	0	12
CAMK2B	Q13554	8.30127e-07	0.364	N	N	0	1	0	1	1	0	1	0	0	0	0	0	0	61
ZFP14	Q9HCL3	8.30326e-07	0.735	N	N	0	0	0	0	0	0	0	0	0	0	0	0	0	2
ARID1A	O14497	8.30529e-07	0.071	E	S	0	1	1	1	1	0	0	0	0	0	0	0	0	39
TNFSF4	P23510	8.30963e-07	1.675	N	S	0	0	0	0	1	0	0	0	0	0	0	0	0	2
TRO	Q12816	8.31033e-07	0.795	N	N	0	0	0	0	0	0	0	0	0	0	0	0	0	8
RLF	Q13129	8.31223e-07	0.04	N	N	0	0	0	0	0	0	0	0	0	0	0	0	0	8
NMT1	P30419	8.31277e-07	0.265	N	E	0	0	0	0	0	1	0	0	0	0	0	0	0	22
ICOS	Q9Y6W8	8.31482e-07	0.905	N	N	0	0	0	0	1	0	0	0	0	0	0	0	0	6
C5orf24	Q7Z6I8	8.32108e-07	0.691	N	N	0	0	0	0	0	0	0	0	0	0	0	0	0	0
MBTPS2	O43462	8.32227e-07	0.17	N	S	0	0	0	1	1	0	0	0	0	0	0	0	0	0
MSL1	Q68DK7	8.33082e-07	0.151	N	S	0	0	0	0	0	0	0	0	0	0	0	0	0	23
REPS2	Q8NFH8	8.33274e-07	0.486	N	N	0	0	0	0	1	0	0	0	0	0	0	0	0	24
PDIK1L	Q8N165	8.33315e-07	0.643	N	N	0	0	0	0	1	0	1	0	0	0	0	0	0	5
HSPA5	P11021	8.34179e-07	0.407	E	E	0	0	0	0	1	1	0	0	0	0	0	0	0	222
PPIG	Q13427	8.34977e-07	0.32	N	N	0	0	0	0	0	1	0	0	0	0	0	0	0	28
MAP2K6	P52564	8.35097e-07	0.359	N	N	0	0	0	0	1	0	1	0	0	0	0	0	0	46
TRIM39	Q9HCM9	8.35529e-07	0.269	N	N	0	0	0	0	0	0	0	0	0	0	0	0	0	74
RASA4	O43374	8.35705e-07	1.196	N	.	0	0	0	0	0	0	0	0	0	0	0	0	0	0
SLTM	Q9NWH9	8.35928e-07	0.274	E	N	0	0	0	1	0	0	0	0	0	0	0	0	0	14
UFD1	Q92890	8.36199e-07	0.226	.	.	0	0	0	0	1	0	0	0	0	0	0	0	0	43
KIAA1210	Q9ULL0	8.36369e-07	0.446	N	N	0	0	0	0	0	0	0	0	0	0	0	0	0	0
ARFGEF1	Q9Y6D6	8.36996e-07	0.143	N	N	0	0	0	0	1	0	0	0	0	0	0	0	0	22
BCL7B	Q9BQE9	8.37095e-07	0.714	N	S	0	0	0	0	0	0	0	0	0	0	0	0	0	4
ZNF280C	Q8ND82	8.37208e-07	0.194	N	N	0	0	0	0	0	0	0	0	0	0	0	0	0	6
SAP130	Q9H0E3	8.3748e-07	0.159	N	E	0	0	0	0	1	0	0	0	0	0	0	0	0	27
TXN	P10599	8.37527e-07	0.923	E	S	0	0	0	0	1	0	0	0	0	0	0	0	0	54
CYFIP2	Q96F07	8.3754e-07	0.092	.	N	0	0	0	1	1	0	0	0	0	0	0	0	0	29
LPGAT1	Q92604	8.37713e-07	0.302	N	N	0	0	0	0	1	0	0	0	0	0	0	0	0	0
ATF7	P17544	8.37934e-07	0.205	N	E	0	0	0	0	0	1	0	0	0	0	0	0	0	16
CELF4	Q9BZC1	8.37981e-07	0.231	N	N	1	0	0	0	0	0	0	0	0	0	0	0	0	6
TBL1X	O60907	8.3807e-07	0.309	N	N	1	0	0	0	1	0	0	0	0	0	0	0	0	40
PHF19	Q5T6S3	8.38329e-07	0.222	N	N	0	0	0	0	0	0	0	0	0	0	0	0	0	28
MBD5	Q9P267	8.38696e-07	0.136	N	N	1	1	0	0	1	0	0	0	0	0	0	0	0	8
CAMK2N1	Q7Z7J9	8.3957e-07	1.67	N	N	0	0	0	0	0	0	0	0	0	0	0	0	0	1
CCNA2	P20248	8.39719e-07	0.132	E	E	0	1	0	0	1	1	0	0	0	0	0	0	0	83
PPIP5K2	O43314	8.39955e-07	0.82	E	N	0	0	0	1	0	0	0	0	0	0	0	0	0	16
POU2AF1	Q16633	8.4063e-07	0.568	N	N	0	0	1	0	1	1	0	0	0	0	0	0	0	54
PCGF5	Q86SE9	8.4091e-07	0.303	N	N	0	0	0	0	0	0	0	0	0	0	0	0	0	25
LEP	P41159	8.41082e-07	0.832	N	N	1	0	0	1	1	0	0	0	0	0	0	0	0	12
SF3B2	Q13435	8.41223e-07	0.222	E	E	0	0	0	1	0	1	0	0	0	0	0	0	0	62
INIP	Q9NRY2	8.41317e-07	1.257	N	N	0	0	0	0	0	0	0	0	0	0	0	0	0	8
DDI2	Q5TDH0	8.41732e-07	0.208	E	E	0	0	0	0	0	0	0	0	0	0	0	0	0	5
TLE4	Q04727	8.42102e-07	0.15	N	N	0	0	0	0	1	0	0	0	0	0	0	0	0	19
PITPNC1	Q9UKF7	8.42193e-07	0.249	N	N	0	0	0	0	0	0	0	0	0	0	0	0	0	14
PGA3	P0DJD8	8.42199e-07	1.247	N	.	0	0	0	0	0	0	0	0	0	0	0	0	0	0
CUL4A	Q13619	8.42489e-07	0.124	N	N	0	0	0	0	1	1	0	0	0	0	0	0	0	137
TFE3	P19532	8.42821e-07	0.29	N	N	0	0	1	0	1	0	0	0	0	0	0	0	0	36
ABI1	Q8IZP0	8.42862e-07	0.418	N	S	0	0	1	0	0	1	0	0	0	0	0	0	0	104
FGF13	Q92913	8.4332e-07	0.406	N	N	0	0	0	0	1	0	0	0	0	0	0	0	0	12
TMCC1	O94876	8.43547e-07	0.386	N	N	0	0	0	0	0	0	0	0	0	0	0	0	0	4
CDKN1C	P49918	8.44058e-07	0.529	N	N	0	1	0	1	1	0	0	0	0	0	0	0	0	22
DPYSL2	Q16555	8.4411e-07	0.274	N	N	1	0	0	1	1	0	0	0	0	0	0	0	0	19
SERBP1	Q8NC51	8.44218e-07	0.181	N	.	0	0	0	0	1	0	0	0	0	0	0	0	0	47
KAT5	Q92993	8.45584e-07	0.472	E	S	0	0	0	0	1	1	0	0	0	0	0	0	0	275
BPTF	Q12830	8.45656e-07	0.099	E	S	0	1	0	1	1	0	0	0	0	0	0	0	0	20
SMIM14	Q96QK8	8.45833e-07	0.576	N	S	0	0	0	0	0	0	0	0	0	0	0	0	0	5
KLF8	O95600	8.4595e-07	1.313	N	N	0	1	0	0	1	0	0	0	0	0	0	0	0	9
BRD3	Q15059	8.46455e-07	0.316	N	N	0	0	1	0	1	1	0	0	0	0	0	0	0	12
PIP5K1A	Q99755	8.47306e-07	0.542	N	N	0	0	0	0	0	0	0	0	0	0	0	0	0	19
CAND1	Q86VP6	8.47322e-07	0.101	E	S	0	0	0	0	0	1	0	0	0	0	0	0	0	37
MAP6	Q96JE9	8.47409e-07	0.568	N	N	0	0	0	0	1	0	0	0	0	0	0	0	0	5
RORC	P51449	8.47498e-07	0.161	N	N	0	0	0	1	1	0	0	0	0	0	0	0	0	37
IFNG	P01579	8.47566e-07	0.822	N	.	1	0	0	0	1	0	0	0	0	0	0	0	0	7
SLBP	Q14493	8.48578e-07	0.748	N	S	0	0	0	0	0	0	0	0	0	0	0	0	0	35
ATXN2	Q99700	8.48757e-07	0.333	N	N	0	0	0	0	1	0	0	0	0	0	0	0	1	25
P2RY10	O00398	8.48988e-07	1.039	N	N	0	0	0	0	0	0	0	0	0	1	0	0	0	0
ZNF184	Q99676	8.49175e-07	0.553	N	N	0	0	0	0	0	0	0	0	0	0	0	0	0	5
FAM32A	Q9Y421	8.49251e-07	1.291	N	S	0	0	0	0	0	0	0	0	0	0	0	0	0	3
EPOP	A6NHQ4	8.49276e-07	1.238	.	.	0	0	0	0	0	0	0	0	0	0	0	0	0	0
CACNG3	O60359	8.49354e-07	0.195	N	N	0	0	0	0	0	0	0	0	0	0	0	0	0	2
ERI3	O43414	8.50133e-07	0.745	N	N	0	0	0	0	0	0	0	1	0	0	0	0	0	4
VCPIP1	Q96JH7	8.50324e-07	0.119	E	S	0	0	0	0	0	1	0	0	0	0	0	0	0	13
PPFIA2	O75334	8.50888e-07	0.139	N	N	0	0	0	0	0	0	0	0	0	0	0	0	0	14
KCMF1	Q9P0J7	8.51471e-07	0.296	E	S	0	0	0	0	0	0	0	0	0	0	0	0	0	5
MAGEA11	P43364	8.51811e-07	0.791	N	N	0	0	0	0	1	0	0	0	0	0	0	0	0	131
BTG3	Q14201	8.51837e-07	0.384	N	N	0	0	0	0	1	0	0	0	0	0	0	0	0	6
FAM72B	Q86X60	8.5193e-07	1.857	N	.	0	0	0	0	0	0	0	0	0	0	0	0	0	2
BCL7A	Q4VC05	8.52247e-07	0.725	N	S	0	0	1	0	0	0	0	0	0	0	0	0	0	8
PFN2	P35080	8.52619e-07	0.901	N	N	0	0	0	0	0	0	0	0	0	0	0	0	0	46
USP51	Q70EK9	8.5305e-07	0.653	N	N	0	0	0	0	0	0	0	0	0	0	0	0	0	8
INTS12	Q96CB8	8.53128e-07	0.436	N	N	0	0	0	0	0	0	0	0	0	0	0	0	0	11
MSL2	Q9HCI7	8.53777e-07	0.481	N	N	0	0	0	0	0	0	0	0	0	0	0	0	0	21
MAU2	Q9Y6X3	8.54648e-07	0.119	E	E	0	0	0	0	0	0	0	0	0	0	0	0	0	2
LRRC37A2	A6NM11	8.54792e-07	1.036	N	.	0	0	0	0	0	0	0	0	0	0	0	0	0	0
JUN	P05412	8.55035e-07	1.02	N	N	0	0	1	0	1	1	0	0	0	0	0	0	0	248
COPG2	Q9UBF2	8.55385e-07	0.815	.	N	0	0	0	0	1	0	0	0	0	0	0	0	0	19
TNRC6B	Q9UPQ9	8.55699e-07	0.173	N	N	1	0	0	0	1	0	0	0	0	0	0	0	0	21
CHRM2	P08172	8.56188e-07	0.718	N	N	0	0	0	0	1	0	0	0	0	1	0	0	0	22
SLK	Q9H2G2	8.56414e-07	0.348	N	S	0	0	0	0	1	0	1	0	0	0	0	0	0	9
RASGEF1A	Q8N9B8	8.56424e-07	0.316	N	N	0	0	0	0	0	0	0	0	0	0	0	0	0	0
PANK3	Q9H999	8.56745e-07	0.893	E	N	0	0	0	0	0	0	0	1	0	0	0	0	0	0
SCAMP5	Q8TAC9	8.56855e-07	0.523	N	N	0	0	0	0	1	0	0	0	0	0	0	0	0	20
BEND2	Q8NDZ0	8.57017e-07	0.544	N	N	0	0	0	0	1	0	0	0	0	0	0	0	0	5
UBE2M	P61081	8.57059e-07	0.492	E	S	0	0	0	0	0	0	0	0	0	0	0	0	0	45
TMED2	Q15363	8.57732e-07	0.414	E	E	0	0	0	0	1	0	0	0	0	0	0	0	0	10
C3orf30	Q96M34	8.57906e-07	1.194	N	N	0	0	0	0	0	0	0	0	0	0	0	0	0	0
RSPRY1	Q96DX4	8.57917e-07	0.189	N	N	0	1	0	1	1	0	0	0	0	0	0	0	0	4
CUL2	Q13617	8.58153e-07	0.093	N	E	0	0	0	0	1	1	0	0	0	0	0	0	0	84
MID1IP1	Q9NPA3	8.58422e-07	1.095	N	N	0	0	0	0	1	0	0	0	0	0	0	0	0	7
ZNF583	Q96ND8	8.58514e-07	0.611	N	N	0	0	0	0	0	0	0	0	0	0	0	0	0	1
USF1	P22415	8.58988e-07	0.585	N	N	0	0	0	0	1	1	0	0	0	0	0	0	0	44
DLEU7	Q6UYE1	8.59278e-07	1.6	N	N	0	0	0	0	0	0	0	0	0	0	0	0	0	0
CTR9	Q6PD62	8.60149e-07	0.135	N	E	0	0	0	0	0	0	0	0	0	0	0	0	0	29
TLR7	Q9NYK1	8.6024e-07	0.305	N	N	0	0	0	0	1	0	0	0	0	0	0	0	0	11
PRAMEF7	Q5VXH5	8.60262e-07	1.842	N	.	0	0	0	0	0	0	0	0	0	0	0	0	0	0
USP22	Q9UPT9	8.60423e-07	0.415	N	N	0	0	0	0	0	0	0	0	0	0	0	0	0	43
PSMC4	P43686	8.60508e-07	0.493	E	E	0	0	0	0	0	0	0	0	0	0	0	0	0	53
GOLT1B	Q9Y3E0	8.60515e-07	0.476	N	N	0	0	0	0	0	0	0	0	0	0	0	0	0	10
KLF13	Q9Y2Y9	8.60554e-07	0.931	N	N	0	0	0	0	1	0	0	0	0	0	0	0	0	12
LHX8	Q68G74	8.60557e-07	0.473	N	N	0	0	0	0	0	0	0	0	0	0	0	0	0	26
TEX11	Q8IYF3	8.60925e-07	0.08	N	N	0	0	0	1	1	0	0	0	0	0	0	0	0	90
TLE3	Q04726	8.60979e-07	0.073	E	N	0	0	0	0	1	0	0	0	0	0	0	0	0	23
BLOC1S2	Q6QNY1	8.61433e-07	1.178	N	N	0	0	0	0	1	0	0	0	0	0	0	0	0	40
PHIP	Q8WWQ0	8.61476e-07	0.113	N	S	1	1	0	1	1	0	0	0	0	0	0	0	0	15
RAB9A	P51151	8.61493e-07	0.51	N	N	0	0	0	0	0	0	0	0	0	0	0	0	0	14
BCLAF3	A2AJT9	8.61783e-07	0.421	.	.	0	0	0	0	0	0	0	0	0	0	0	0	0	1
NEDD4L	Q96PU5	8.61906e-07	0.198	N	N	0	1	0	1	1	0	0	0	0	0	0	0	0	179
RBM26	Q5T8P6	8.62143e-07	0.112	N	N	0	0	0	0	1	0	0	0	0	0	0	0	0	8
BEX3	Q00994	8.62312e-07	0.956	.	.	0	0	0	0	0	0	0	0	0	0	0	0	0	49
UTP14A	Q9BVJ6	8.63056e-07	0.162	E	E	0	0	0	0	1	0	0	0	0	0	0	0	0	45
EMSY	Q7Z589	8.63212e-07	0.153	.	.	1	0	0	0	1	0	0	0	0	0	0	0	0	22
KIF5C	O60282	8.64268e-07	0.117	.	N	1	1	0	1	1	0	0	0	0	0	0	0	0	19
ADIPOR1	Q96A54	8.64709e-07	0.469	N	N	0	0	0	0	1	0	0	0	0	0	0	0	0	7
NFIB	O00712	8.6471e-07	0.225	N	N	1	1	1	1	1	1	0	0	0	0	0	0	0	5
CAPZA2	P47755	8.65387e-07	0.161	N	S	0	0	0	0	0	0	0	0	0	0	0	0	0	7
ZC4H2	Q9NQZ6	8.65431e-07	0.39	N	N	0	1	0	1	1	0	0	0	0	0	0	0	0	21
POGZ	Q7Z3K3	8.65643e-07	0.119	N	N	1	1	0	1	1	0	0	0	0	0	0	0	0	84
PCNA	P12004	8.65817e-07	0.261	E	E	0	0	0	1	1	1	0	0	0	0	0	0	0	235
DYNLL2	Q96FJ2	8.65869e-07	0.666	N	N	0	0	0	0	0	0	0	0	0	0	0	0	0	68
RAB11B	Q15907	8.66063e-07	0.643	N	N	0	1	0	1	1	0	0	0	0	0	0	0	0	16
PRAMEF20	Q5VT98	8.66339e-07	1.934	N	.	0	0	0	0	0	0	0	0	0	0	0	0	0	0
IER3	P46695	8.66398e-07	0.928	N	S	0	0	0	0	1	0	0	0	0	0	0	0	0	26
NAA15	Q9BXJ9	8.66481e-07	0.28	E	E	1	1	0	0	1	0	0	0	0	0	0	0	0	12
NPAS4	Q8IUM7	8.66679e-07	0.318	N	N	0	0	0	0	1	0	0	0	0	0	0	0	0	5
BRK1	Q8WUW1	8.66713e-07	0.785	N	S	0	0	0	0	0	0	0	0	0	0	0	0	0	13
TMEM47	Q9BQJ4	8.6676e-07	0.567	N	N	0	0	0	1	0	0	0	0	0	0	0	0	0	4
SUV39H1	O43463	8.67022e-07	0.218	E	N	0	0	0	0	0	1	0	0	0	0	0	0	0	172
RRM2	P31350	8.67077e-07	0.415	E	E	0	0	0	0	1	0	0	1	0	0	0	0	0	17
AP1S1	P61966	8.67086e-07	0.862	N	N	0	0	0	0	1	0	0	0	0	0	0	0	0	11
C9orf40	Q8IXQ3	8.67295e-07	1.491	N	N	0	0	0	0	0	0	0	0	0	0	0	0	0	0
CACNG8	Q8WXS5	8.67696e-07	0.289	N	.	0	0	0	0	1	0	0	0	0	0	0	0	0	0
LHX6	Q9UPM6	8.68037e-07	0.326	N	N	0	0	0	0	1	0	0	0	0	0	0	0	0	9
FAM117B	Q6P1L5	8.68045e-07	0.662	N	N	0	0	0	0	0	0	0	0	0	0	0	0	0	8
DNAJB14	Q8TBM8	8.68481e-07	0.351	N	N	0	0	0	0	0	0	0	0	0	0	0	0	0	3
KLHDC10	Q6PID8	8.68584e-07	0.353	N	N	0	0	0	0	0	0	0	0	0	0	0	0	0	2
IK	Q13123	8.68722e-07	0.607	N	S	0	0	0	0	0	0	0	0	0	0	0	0	0	38
CD52	P31358	8.69384e-07	1.698	N	N	0	0	0	0	0	0	0	0	0	0	0	0	0	0
ZNF131	P52739	8.69499e-07	0.162	E	E	0	0	0	0	0	0	0	0	0	0	0	0	0	17
IKZF5	Q9H5V7	8.69754e-07	0.458	N	N	0	0	0	0	0	0	0	0	0	0	0	0	0	10
CTPS2	Q9NRF8	8.7e-07	0.394	N	N	0	0	0	0	1	0	0	1	0	0	0	0	0	10
RAB3A	P20336	8.70062e-07	0.324	N	N	0	0	0	0	1	0	0	0	0	0	0	0	0	34
RAP1A	P62834	8.70124e-07	0.537	N	N	0	0	0	0	1	0	0	0	0	0	0	0	0	55
SYNCRIP	O60506	8.70184e-07	0.209	N	N	1	0	0	0	1	1	0	0	0	0	0	0	0	51
MUC7	Q8TAX7	8.70457e-07	1.935	N	N	0	0	0	0	1	0	0	0	0	0	0	0	0	18
PHC3	Q8NDX5	8.706e-07	0.097	N	N	0	0	0	0	0	0	0	0	0	0	0	0	0	6
FOXP1	Q9H334	8.70617e-07	0.175	N	N	1	1	1	1	1	0	0	0	0	0	0	0	0	14
RPL24	P83731	8.70771e-07	0.528	E	.	0	0	0	0	1	1	0	0	0	0	0	1	0	18
POU4F1	Q01851	8.71743e-07	0.421	N	N	0	0	0	0	1	0	0	0	0	0	0	0	0	4
CACNA1D	Q01668	8.72051e-07	0.214	N	N	1	1	1	1	1	0	0	0	0	0	0	0	0	0
PRKACA	P17612	8.72067e-07	0.318	N	N	0	0	1	1	1	0	1	0	0	0	0	0	0	218
SNRPB	P14678	8.73402e-07	0.494	N	E	0	1	0	0	1	0	0	0	0	0	0	0	0	102
TERF2	Q15554	8.73488e-07	0.269	E	E	1	0	0	0	1	0	0	0	0	0	0	0	0	248
KCNJ4	P48050	8.73855e-07	0.287	N	N	0	0	0	0	1	0	0	0	0	0	0	0	0	15
XPO7	Q9UIA9	8.73899e-07	0.12	N	N	0	0	0	0	0	0	0	0	0	0	0	0	0	20
GTF2H2	Q13888	8.74732e-07	1.597	E	.	0	0	0	0	0	0	0	0	0	0	0	0	0	16
LEO1	Q8WVC0	8.74739e-07	0.35	N	S	1	0	0	0	0	0	0	0	0	0	0	0	0	22
ZNF791	Q3KP31	8.74871e-07	0.515	N	N	0	0	0	0	0	0	0	0	0	0	0	0	0	0
ZNF207	O43670	8.75675e-07	0.493	N	E	0	0	0	0	0	0	0	0	0	0	0	0	0	31
AKAP5	P24588	8.76041e-07	0.522	N	N	0	0	0	0	1	0	0	0	0	0	0	0	0	24
TAZ	Q16635	8.76106e-07	0.485	E	S	0	1	0	1	1	0	0	0	0	0	0	0	0	12
STK38L	Q9Y2H1	8.76175e-07	0.348	N	N	0	0	0	0	0	0	1	0	0	0	0	0	0	7
LCORL	Q8N3X6	8.76779e-07	0.354	N	N	0	0	0	0	1	0	0	0	0	0	0	0	0	3
CXXC1	Q9P0U4	8.76935e-07	0.345	N	S	0	0	0	0	0	0	0	0	0	0	0	0	0	25
DIRAS2	Q96HU8	8.77103e-07	0.813	N	N	0	0	0	0	0	0	0	0	0	0	0	0	0	0
PPTC7	Q8NI37	8.77341e-07	0.359	N	N	0	0	0	0	1	0	0	0	0	0	0	0	1	4
ZNF709	Q8N972	8.77362e-07	1.864	N	.	0	0	0	0	0	0	0	0	0	0	0	0	0	0
DNAJB5	O75953	8.77897e-07	0.587	N	N	0	0	0	1	0	0	0	0	0	0	0	0	0	16
SSR1	P43307	8.77905e-07	0.553	N	N	0	0	0	0	0	0	0	0	0	0	0	0	0	20
ZNF250	P15622	8.78095e-07	0.499	N	N	0	0	0	0	0	0	0	0	0	0	0	0	0	115
TOP2B	Q02880	8.78125e-07	0.247	N	S	0	0	0	1	1	0	0	0	0	0	0	0	0	26
LMO3	Q8TAP4	8.78221e-07	0.569	N	N	0	0	0	0	0	0	0	0	0	0	0	0	0	116
GOLGA8B	A8MQT2	8.7901e-07	1.872	N	.	0	0	0	0	0	0	0	0	0	0	0	0	0	1
SLC8A2	Q9UPR5	8.79164e-07	0.26	N	N	0	0	0	0	0	0	0	0	0	0	0	0	0	7
NRAS	P01111	8.79164e-07	0.612	N	N	0	1	1	1	1	0	0	0	0	0	0	0	0	51
KCNJ9	Q92806	8.79218e-07	0.618	N	N	0	0	0	0	0	0	0	0	0	0	0	0	0	8
HMGN2	P05204	8.79383e-07	0.459	N	N	0	0	0	0	0	0	0	0	0	0	0	0	0	89
ADIPOR2	Q86V24	8.79873e-07	0.518	N	N	0	0	0	0	1	0	0	0	0	0	0	0	0	3
RPS27	P42677	8.8037e-07	0.64	.	E	0	0	0	0	1	1	0	0	0	0	0	1	0	33
UBE2QL1	A1L167	8.80777e-07	0.806	N	N	0	0	0	0	0	0	0	0	0	0	0	0	0	1
CREBBP	Q92793	8.80842e-07	0.066	E	S	1	1	1	1	1	1	0	0	0	0	0	0	0	368
RPL37A	P61513	8.80852e-07	1.494	E	N	0	0	0	0	1	0	0	0	0	0	0	1	0	14
ZBTB34	Q8NCN2	8.81079e-07	0.298	N	N	0	0	0	0	0	0	0	0	0	0	0	0	0	3
SGO2	Q562F6	8.81297e-07	0.647	.	.	0	0	0	0	0	0	0	0	0	0	0	0	0	13
KCNC2	Q96PR1	8.81465e-07	0.533	N	N	0	0	0	0	0	0	0	0	0	0	0	0	0	1
CCDC7	Q96M83	8.81471e-07	0.982	N	N	0	0	0	0	0	0	0	0	0	0	0	0	0	7
TBR1	Q16650	8.81553e-07	0.194	N	N	1	1	0	1	1	0	0	0	0	0	0	0	0	10
TEF	Q10587	8.81588e-07	0.636	N	N	0	0	0	0	1	0	0	0	0	0	0	0	0	2
GPR173	Q9NS66	8.81897e-07	0.442	N	N	0	0	0	0	0	0	0	0	0	1	0	0	0	0
SMARCD1	Q96GM5	8.82071e-07	0.206	N	S	0	1	1	0	1	0	0	0	0	0	0	0	0	176
BTBD3	Q9Y2F9	8.82089e-07	0.569	N	N	0	0	0	0	0	0	0	0	0	0	0	0	0	11
ANKS1B	Q7Z6G8	8.82123e-07	0.215	N	N	1	0	0	0	1	0	0	0	0	0	0	0	0	18
DHX8	Q14562	8.82215e-07	0.495	E	E	0	0	0	0	0	0	0	0	0	0	0	0	0	16
RPRD1A	Q96P16	8.82541e-07	0.578	N	N	0	0	0	0	1	0	0	0	0	0	0	0	0	49
NCKAP1	Q9Y2A7	8.82562e-07	0.044	N	E	1	0	0	0	1	0	0	0	0	0	0	0	0	18
FUBP1	Q96AE4	8.82869e-07	0.115	E	N	0	0	1	0	1	1	0	0	0	0	0	0	0	30
DMTF1	Q9Y222	8.83305e-07	0.317	N	N	0	0	0	0	0	0	0	0	0	0	0	0	0	7
ZFP3	Q96NJ6	8.83667e-07	0.877	N	N	0	0	0	0	0	0	0	0	0	0	0	0	0	1
STAT5B	P51692	8.85546e-07	0.22	E	N	0	1	1	1	1	0	0	0	0	0	0	0	0	70
UBR5	O95071	8.85598e-07	0.073	N	N	1	0	1	0	1	1	0	0	0	0	0	0	0	96
ABCB7	O75027	8.85615e-07	0.109	N	E	0	1	0	1	1	0	0	0	0	0	0	0	1	4
ITCH	Q96J02	8.86635e-07	0.218	N	N	0	1	0	0	1	1	0	0	0	0	0	0	0	168
TMEM35A	Q53FP2	8.86716e-07	0.853	.	.	0	0	0	0	0	0	0	0	0	0	0	0	0	28
CHD3	Q12873	8.87029e-07	0.147	N	N	1	1	0	1	1	1	0	0	0	0	0	0	0	136
LEPROTL1	O95214	8.87283e-07	0.711	N	N	0	0	1	0	0	0	0	0	0	0	0	0	0	59
BRD8	Q9H0E9	8.87448e-07	0.516	E	E	0	0	0	0	1	0	0	0	0	0	0	0	0	18
SOX2	P48431	8.87729e-07	0.569	N	S	0	1	1	1	1	0	0	0	0	0	0	0	0	77
TOX4	O94842	8.8838e-07	0.334	N	S	0	0	0	0	0	0	0	0	0	0	0	0	0	26
NSD1	Q96L73	8.8883e-07	0.095	N	N	0	1	1	1	1	0	0	0	0	0	0	0	0	41
EVI5L	Q96CN4	8.88937e-07	0.214	N	N	0	0	0	0	0	0	0	0	0	0	0	0	0	15
ZBTB1	Q9Y2K1	8.89315e-07	0.262	N	S	0	0	0	0	0	0	0	0	0	0	0	0	0	102
ASCL2	Q99929	8.89318e-07	1.819	N	N	0	0	0	0	1	0	0	0	0	0	0	0	0	10
SGTB	Q96EQ0	8.90049e-07	0.605	N	N	0	0	0	0	0	0	0	0	0	0	0	0	0	108
TAC1	P20366	8.90882e-07	0.535	N	N	0	0	0	0	1	0	0	0	0	0	0	0	0	14
REST	Q13127	8.91012e-07	0.286	N	S	0	0	0	0	1	1	0	0	0	0	0	0	0	51
PHTF2	Q8N3S3	8.91922e-07	0.545	N	N	0	0	0	0	0	0	0	0	0	0	0	0	0	0
ADARB1	P78563	8.92049e-07	0.399	N	N	1	0	0	0	1	1	0	0	0	0	0	0	0	22
WDR26	Q9H7D7	8.93591e-07	0.085	N	N	0	1	0	1	1	0	0	0	0	0	0	0	0	36
EBF3	Q9H4W6	8.93926e-07	0.15	N	N	0	1	0	1	1	0	0	0	0	0	0	0	0	8
SF3B3	Q15393	8.94598e-07	0.178	E	E	0	0	0	0	0	0	0	0	0	0	0	0	0	57
LY6G5C	Q5SRR4	8.94752e-07	0.929	N	N	0	0	0	0	0	0	0	0	0	0	0	0	0	0
RAD51AP1	Q96B01	8.95539e-07	0.739	N	S	0	0	0	0	0	0	0	0	0	0	0	0	0	11
MAGEB10	Q96LZ2	8.95822e-07	nan	N	N	0	0	0	0	1	0	0	0	0	0	0	0	0	0
ARL5B	Q96KC2	8.95886e-07	1.048	N	N	0	0	0	0	1	0	0	0	0	0	0	0	0	2
CD58	P19256	8.95975e-07	0.653	N	N	0	0	0	0	1	0	0	0	0	0	0	0	0	6
SLC25A28	Q96A46	8.96168e-07	0.369	N	E	0	0	0	0	0	0	0	0	0	0	0	0	1	0
AKAP12	Q02952	8.96374e-07	0.426	N	N	0	0	0	0	1	0	0	0	0	0	0	0	0	16
LUC7L3	O95232	8.9667e-07	0.089	E	E	0	0	0	0	0	0	0	0	0	0	0	0	0	14
GSK3A	P49840	8.96763e-07	0.128	N	S	0	0	0	0	1	1	1	0	0	0	0	0	0	43
NT5C2	P49902	8.96895e-07	0.704	N	N	0	0	1	0	1	0	0	1	0	0	0	0	0	15
KAT8	Q9H7Z6	8.9737e-07	0.479	N	E	0	0	0	0	1	0	0	0	0	0	0	0	0	34
N4BP1	O75113	8.9753e-07	0.404	N	N	0	0	0	0	0	0	0	0	0	0	0	0	0	8
MAP9	Q49MG5	8.97955e-07	1.192	N	N	0	0	0	0	0	0	0	0	0	0	0	0	0	6
GRIN2D	O15399	8.98136e-07	0.167	N	N	0	1	0	1	1	0	0	0	0	0	0	0	0	35
PDZD11	Q5EBL8	8.98276e-07	0.928	N	S	0	0	0	0	0	0	0	0	0	0	0	0	0	10
GNAI1	P63096	8.98284e-07	0.379	N	N	0	1	0	0	1	0	0	0	0	0	0	0	0	78
CXorf66	Q5JRM2	8.98913e-07	1.847	N	N	0	0	0	0	0	0	0	0	0	0	0	0	0	6
VAV1	P15498	8.99572e-07	0.226	N	N	0	0	1	0	1	1	0	0	0	0	0	0	0	89
WAPL	Q7Z5K2	8.99948e-07	0.112	.	.	0	0	0	0	0	0	0	0	0	0	0	0	0	15
PSPC1	Q8WXF1	9.00061e-07	0.277	N	N	0	0	0	0	0	0	0	0	0	0	0	0	0	23
SBNO1	A3KN83	9.00264e-07	0.081	E	E	0	0	0	0	1	0	0	0	0	0	0	0	0	9
RTL9	Q8NET4	9.00745e-07	0.218	.	.	0	0	0	0	1	0	0	0	0	0	0	0	0	0
RAB8B	Q92930	9.00818e-07	0.997	N	N	0	0	0	0	1	0	0	0	0	0	0	0	0	23
NANOG	Q9H9S0	9.00896e-07	0.557	N	.	0	0	0	0	1	0	0	0	0	0	0	0	0	11
KCNF1	Q9H3M0	9.00969e-07	0.657	N	N	0	0	0	0	0	0	0	0	0	0	0	0	0	13
SARNP	P82979	9.01085e-07	0.185	E	S	0	0	0	0	0	0	0	0	0	0	0	0	0	20
CABYR	O75952	9.01164e-07	1.129	N	N	0	0	0	0	1	0	0	0	0	0	0	0	0	5
CAPRIN1	Q14444	9.01669e-07	0.311	N	S	1	1	0	0	1	1	0	0	0	0	0	0	0	21
KLF10	Q13118	9.01684e-07	0.865	N	N	0	0	0	0	1	1	0	0	0	0	0	0	0	21
TEX12	Q9BXU0	9.01917e-07	1.779	N	N	0	0	0	0	0	0	0	0	0	0	0	0	0	13
SSRP1	Q08945	9.01924e-07	0.275	E	E	1	0	0	0	0	1	0	0	0	0	0	0	0	52
RUFY3	Q7L099	9.02115e-07	0.458	N	N	0	0	0	0	1	1	0	0	0	0	0	0	0	7
MROH1	Q8NDA8	9.0249e-07	0.486	N	N	0	0	0	0	0	0	0	0	0	0	0	0	0	0
FBXL3	Q9UKT7	9.02564e-07	0.288	N	N	0	0	0	0	1	0	0	0	0	0	0	0	0	13
MFSD14A	Q96MC6	9.02624e-07	0.32	.	.	0	0	0	0	0	0	0	0	0	0	0	0	0	0
MTRNR2L10	P0CJ77	9.02682e-07	nan	N	.	0	0	0	0	0	0	0	0	0	0	0	0	0	0
MDM4	O15151	9.03123e-07	0.112	N	S	0	0	1	0	1	1	0	0	0	0	0	0	0	90
EVI2B	P34910	9.0324e-07	0.761	N	N	0	0	0	0	0	0	0	0	0	0	0	0	0	27
IGF2BP2	Q9Y6M1	9.03404e-07	0.428	N	N	0	0	1	0	1	0	0	0	0	0	0	0	0	8
SNAI1	O95863	9.03448e-07	0.681	N	N	0	0	0	0	1	0	0	0	0	0	0	0	0	85
IL6	P05231	9.03489e-07	0.753	N	N	1	0	0	0	1	0	0	0	0	0	0	0	0	9
TIMM9	Q9Y5J7	9.03562e-07	1.464	N	.	0	0	0	0	0	0	0	0	0	0	0	0	1	3
CC2D2B	Q6DHV5	9.0423e-07	1.774	N	N	0	0	0	0	0	0	0	0	0	0	0	0	0	1
MORF4L1	Q9UBU8	9.04449e-07	0.265	E	N	0	0	0	0	1	0	0	0	0	0	0	0	0	129
NUTM2A	Q8IVF1	9.04907e-07	1.936	N	.	0	0	0	0	1	0	0	0	0	0	0	0	0	0
ZC3H6	P61129	9.04918e-07	0.406	N	N	0	0	0	0	0	0	0	0	0	0	0	0	0	0
NTRK2	Q16620	9.04932e-07	0.112	N	N	1	1	0	1	1	0	1	0	0	0	0	0	0	41
ABCC9	O60706	9.05075e-07	0.482	N	N	0	1	0	1	1	0	0	0	0	0	0	0	0	6
EIF3D	O15371	9.05294e-07	0.187	E	E	0	0	0	0	0	1	0	0	0	0	0	0	0	50
DOC2B	Q14184	9.05349e-07	1.065	.	N	0	0	0	0	0	0	0	0	0	0	0	0	0	3
ZNF260	Q3ZCT1	9.05577e-07	1.232	N	N	0	0	0	0	0	0	0	0	0	0	0	0	0	0
THOC1	Q96FV9	9.0591e-07	0.23	E	E	0	0	0	0	0	0	0	0	0	0	0	0	0	32
GPR22	Q99680	9.06111e-07	0.646	N	S	0	0	0	0	0	0	0	0	0	1	0	0	0	3
ZNF436	Q9C0F3	9.06637e-07	0.878	N	N	0	0	0	0	1	0	0	0	0	0	0	0	0	11
FAM81A	Q8TBF8	9.06696e-07	0.532	N	N	0	0	0	0	0	0	0	0	0	0	0	0	0	6
2019-09-06	Q14141	9.06885e-07	0.363	N	.	0	0	1	0	0	0	0	0	0	0	0	0	0	20
PRKAR2B	P31323	9.06891e-07	0.22	N	N	0	0	0	0	1	0	0	0	0	0	0	0	0	24
POU2F2	P09086	9.07208e-07	0.197	N	N	0	0	0	0	0	0	0	0	0	0	0	0	0	17
SMARCC1	Q92922	9.07249e-07	0.116	E	N	0	0	0	0	1	1	0	0	0	0	0	0	0	98
ELOA	Q14241	9.07403e-07	0.119	.	.	0	0	0	0	0	0	0	0	0	0	0	0	0	84
SOCS3	O14543	9.07456e-07	0.66	N	N	0	0	0	0	1	0	0	0	0	0	0	0	0	81
VAPA	Q9P0L0	9.07615e-07	0.589	N	N	0	0	0	0	1	1	0	0	0	0	0	0	0	64
GOLGA8R	I6L899	9.07717e-07	1.981	.	.	0	0	0	0	0	0	0	0	0	0	0	0	0	0
CHRM1	P11229	9.07792e-07	0.213	N	N	0	0	0	0	1	0	0	0	0	1	0	0	0	4
LYRM7	Q5U5X0	9.08106e-07	1.437	N	S	0	0	0	1	1	0	0	0	0	0	0	0	1	3
IRAK1	P51617	9.08309e-07	0.285	N	N	0	0	0	0	1	0	1	0	0	0	0	0	0	78
ZNF787	Q6DD87	9.08362e-07	0.416	N	N	0	0	0	0	0	0	0	0	0	0	0	0	0	0
CSNK1D	P48730	9.08423e-07	0.231	N	N	1	0	0	1	1	0	1	0	0	0	0	0	0	56
PAWR	Q96IZ0	9.08694e-07	0.704	N	N	0	0	0	0	1	0	0	0	0	0	0	0	0	23
LRRC3B	Q96PB8	9.08801e-07	0.863	N	N	0	0	0	0	1	0	0	0	0	0	0	0	0	0
IGFBP2	P18065	9.08887e-07	0.816	N	N	0	0	0	0	1	0	0	0	0	0	0	0	0	7
NIPBL	Q6KC79	9.08888e-07	0.032	E	S	0	1	0	1	1	0	0	0	0	0	0	0	0	14
GTF2H2C	Q6P1K8	9.08913e-07	0.994	E	.	0	0	0	0	0	0	0	0	0	0	0	0	0	9
BRD4	O60885	9.09234e-07	0.048	N	E	1	1	1	1	1	1	0	0	0	0	0	0	0	60
ZBTB22	O15209	9.0933e-07	0.579	N	N	0	0	0	0	0	0	0	0	0	0	0	0	0	17
PLEKHA3	Q9HB20	9.10427e-07	0.697	N	N	0	0	0	0	0	0	0	0	0	0	0	0	0	7
RPTN	Q6XPR3	9.1065e-07	1.151	N	N	0	0	0	0	0	0	0	0	0	0	0	0	0	0
DHX30	Q7L2E3	9.10752e-07	0.115	E	S	1	1	0	1	1	0	0	0	0	0	0	0	1	22
RAE1	P78406	9.10822e-07	0.194	E	E	0	0	0	0	0	1	0	0	0	0	0	0	0	38
NACA	E9PAV3	9.11296e-07	0.698	N	N	0	0	1	0	0	0	0	0	0	0	0	0	0	17
CLIC2	O15247	9.11445e-07	1.086	N	N	0	1	0	1	1	0	0	0	0	0	0	0	0	0
BRWD1	Q9NSI6	9.11564e-07	0.222	N	N	0	0	0	0	1	0	0	0	0	0	0	0	0	14
C1orf122	Q6ZSJ8	9.1162e-07	1.756	N	N	0	0	0	0	0	0	0	0	0	0	0	0	0	2
RNF41	Q9H4P4	9.12565e-07	0.314	N	N	0	0	0	0	1	0	0	0	0	0	0	0	0	54
CLASP1	Q7Z460	9.1321e-07	0.176	.	S	1	0	0	0	0	0	0	0	0	0	0	0	0	22
ONECUT3	O60422	9.14747e-07	1.692	N	N	0	0	0	0	0	0	0	0	0	0	0	0	0	3
DNTTIP1	Q9H147	9.1482e-07	0.42	N	S	0	0	0	0	0	0	0	0	0	0	0	0	0	13
TARBP2	Q15633	9.14835e-07	0.486	N	E	0	0	0	0	1	1	0	0	0	0	0	0	0	38
ZBTB2	Q8N680	9.15068e-07	0.162	N	N	0	0	0	0	0	0	0	0	0	0	0	0	0	32
MALT1	Q9UDY8	9.15422e-07	0.3	N	N	0	0	1	1	1	0	0	0	0	0	0	0	0	41
MBNL2	Q5VZF2	9.15609e-07	0.56	N	N	0	0	0	0	0	0	0	0	0	0	0	0	0	0
CYHR1	Q6ZMK1	9.16076e-07	0.528	N	N	0	0	0	0	0	0	0	0	0	0	0	0	0	11
G2E3	Q7L622	9.16479e-07	0.315	N	N	0	0	0	0	0	0	0	0	0	0	0	0	0	5
NASP	P49321	9.16596e-07	0.276	N	S	0	0	0	0	0	0	0	0	0	0	0	0	0	27
PPP2R5A	Q15172	9.16855e-07	0.381	N	N	0	0	0	0	1	0	0	0	0	0	0	0	0	44
YY2	O15391	9.16965e-07	0.925	N	N	0	0	0	0	1	0	0	0	0	0	0	0	0	4
HERC4	Q5GLZ8	9.17026e-07	0.246	N	N	0	0	0	0	0	0	0	0	0	0	0	0	0	9
ARC	Q7LC44	9.17047e-07	0.491	N	N	0	0	0	0	1	0	0	0	0	0	0	0	0	12
AADAT	Q8N5Z0	9.17306e-07	0.508	N	N	0	0	0	0	1	0	0	1	0	0	0	0	1	0
ISL1	P61371	9.17797e-07	0.408	N	N	0	0	0	0	1	0	0	0	0	0	0	0	0	27
TM9SF3	Q9HD45	9.17888e-07	0.09	N	S	0	0	0	0	0	0	0	0	0	0	0	0	0	0
GRIA4	P48058	9.17894e-07	0.429	N	N	0	0	0	1	1	0	0	0	0	0	0	0	0	15
DCUN1D4	Q92564	9.17982e-07	0.592	N	N	0	0	0	0	0	1	0	0	0	0	0	0	0	9
ATP1A2	P50993	9.18124e-07	0.495	N	N	0	0	0	1	1	0	0	1	0	0	0	0	0	5
ZKSCAN3	Q9BRR0	9.18161e-07	1.191	N	N	0	0	0	0	1	0	0	0	0	0	0	0	0	8
WNK1	Q9H4A3	9.18202e-07	0.126	E	E	0	0	0	0	1	0	1	0	0	0	0	0	0	76
IL7	P13232	9.1853e-07	0.36	N	N	0	0	0	0	1	0	0	0	0	0	0	0	0	5
AMIGO1	Q86WK6	9.18558e-07	0.238	N	N	0	0	0	0	0	0	0	0	0	0	0	0	0	34
ZBTB7A	O95365	9.18672e-07	0.329	N	S	0	0	0	0	1	0	0	0	0	0	0	0	0	45
POGK	Q9P215	9.19129e-07	0.369	N	N	0	0	0	0	0	0	0	0	0	0	0	0	0	3
PNRC2	Q9NPJ4	9.19518e-07	1.832	N	.	0	0	0	0	0	0	0	0	0	0	0	0	0	23
NCOR1	O75376	9.19688e-07	0.175	N	N	1	0	1	1	1	0	0	0	0	0	0	0	0	145
SAP18	O00422	9.19816e-07	0.915	E	E	0	0	0	0	0	1	0	0	0	0	0	0	0	42
FAM133B	Q5BKY9	9.19896e-07	0.825	N	.	0	0	0	0	0	0	0	0	0	0	0	0	0	1
OCRL	Q01968	9.20017e-07	0.155	N	N	0	1	0	1	1	0	0	0	0	0	0	0	0	34
OTUB1	Q96FW1	9.20322e-07	0.309	N	S	0	0	0	0	0	0	0	0	0	0	0	0	0	81
CDC23	Q9UJX2	9.20486e-07	0.289	E	E	0	0	0	0	0	0	0	0	0	0	0	0	0	98
CFL2	Q9Y281	9.20864e-07	1.527	N	.	0	1	0	1	1	0	0	0	0	0	0	0	0	16
CTNNB1	P35222	9.21003e-07	0.129	N	S	1	1	1	1	1	1	0	0	0	0	0	0	0	384
HACE1	Q8IYU2	9.21178e-07	0.524	N	N	0	1	0	0	1	0	0	0	0	0	0	0	0	17
CIPC	Q9C0C6	9.21899e-07	0.778	.	.	0	0	0	0	0	0	0	0	0	0	0	0	0	7
PQBP1	O60828	9.22557e-07	0.499	N	S	0	1	0	1	1	0	0	0	0	0	0	0	0	29
NAP1L1	P55209	9.22588e-07	0.184	N	.	0	0	0	0	0	1	0	0	0	0	0	0	0	55
ZIC2	O95409	9.2332e-07	0.267	N	N	0	1	0	1	1	0	0	0	0	0	0	0	0	5
PELI1	Q96FA3	9.23384e-07	0.509	N	N	0	0	0	0	1	0	0	0	0	0	0	0	0	42
BOD1L1	Q8NFC6	9.23489e-07	0.254	N	S	0	0	0	0	1	0	0	0	0	0	0	0	0	5
RNF113A	O15541	9.23692e-07	0.42	E	E	0	1	0	1	1	0	0	0	0	0	0	0	0	11
MAX	P61244	9.24909e-07	0.462	N	S	0	0	1	1	1	1	0	0	0	0	0	0	0	116
HNRNPU	Q00839	9.25264e-07	0.114	E	E	1	1	0	1	1	1	0	0	0	0	0	0	0	146
PAGE2B	Q5JRK9	9.26534e-07	1.875	N	.	0	0	0	0	0	0	0	0	0	0	0	0	0	0
KHDRBS1	Q07666	9.26673e-07	0.24	N	N	0	0	0	0	0	1	0	0	0	0	0	0	0	161
SOS1	Q07889	9.26908e-07	0.14	E	E	0	1	0	1	1	0	0	0	0	0	0	0	0	74
JUNB	P17275	9.28318e-07	0.46	N	E	0	0	0	0	1	0	0	0	0	0	0	0	0	50
XK	P51811	9.28443e-07	0.31	N	N	0	0	0	1	1	0	0	0	0	0	0	0	0	7
UBR7	Q8N806	9.28579e-07	0.447	N	N	1	1	0	0	1	0	0	0	0	0	0	0	0	0
ZNF567	Q8N184	9.29049e-07	1.041	N	N	0	0	0	0	0	0	0	0	0	0	0	0	0	4
KCNN2	Q9H2S1	9.29439e-07	0.274	N	N	0	0	0	0	0	0	0	0	0	0	0	0	0	8
EIF4G3	O43432	9.29486e-07	0.112	N	N	0	0	0	0	0	0	0	0	0	0	0	0	0	12
YPEL3	P61236	9.29753e-07	1.154	N	N	0	0	0	0	1	0	0	0	0	0	0	0	0	9
SRM	P19623	9.30077e-07	0.571	E	N	0	0	0	0	1	0	0	1	0	0	0	0	0	7
E2F3	O00716	9.30133e-07	0.349	E	E	0	0	0	0	0	1	0	0	0	0	0	0	0	38
NHSL2	Q5HYW2	9.30228e-07	0.524	.	N	0	0	0	0	0	0	0	0	0	0	0	0	0	21
PHACTR1	Q9C0D0	9.30353e-07	0.917	.	N	0	1	0	1	1	0	0	0	0	0	0	0	0	6
FOXO4	P98177	9.30635e-07	0.479	N	N	0	0	1	0	0	0	0	0	0	0	0	0	0	24
CTLA4	P16410	9.31318e-07	0.334	N	N	0	0	0	1	1	0	0	0	0	0	0	0	0	24
ZRANB2	O95218	9.31359e-07	0.181	N	S	0	0	0	0	0	0	0	0	0	0	0	0	0	21
PIGA	P37287	9.31564e-07	0.296	N	S	0	1	0	1	1	0	0	0	0	0	0	0	0	0
PPP2R2C	Q9Y2T4	9.31573e-07	0.376	N	N	0	0	0	0	1	0	0	0	0	0	0	0	0	9
CHIC2	Q9UKJ5	9.31725e-07	0.581	N	N	0	0	1	0	0	0	0	0	0	0	0	0	0	62
NF1	P21359	9.31739e-07	0.29	N	S	0	1	1	1	1	0	0	0	0	0	0	0	0	85
ZNF420	Q8TAQ5	9.31782e-07	1.028	N	N	0	0	0	0	0	0	0	0	0	0	0	0	0	18
ZBTB38	Q8NAP3	9.32029e-07	0.221	N	N	0	0	0	0	0	0	0	0	0	0	0	0	0	19
MNX1	P50219	9.32107e-07	0.5	N	N	0	1	1	1	1	0	0	0	0	0	0	0	0	0
CDK13	Q14004	9.32295e-07	0.324	E	S	0	1	0	1	1	1	1	0	0	0	0	0	0	12
GRIN2B	Q13224	9.32305e-07	0.061	N	N	1	1	0	1	1	0	0	0	0	0	0	0	0	49
TCF21	O43680	9.32501e-07	0.52	N	N	0	0	0	0	1	0	0	0	0	0	0	0	0	12
SFPQ	P23246	9.32502e-07	0.152	E	E	0	0	1	0	1	0	0	0	0	0	0	0	0	84
IKZF2	Q9UKS7	9.32612e-07	0.286	E	N	0	0	0	0	1	0	0	0	0	0	0	0	0	19
PROX1	Q92786	9.33002e-07	0.221	N	N	0	0	0	0	1	1	0	0	0	0	0	0	0	21
CDK5R2	Q13319	9.33076e-07	0.601	N	N	0	0	0	0	0	0	0	0	0	0	0	0	0	4
CCNJ	Q5T5M9	9.33292e-07	0.165	N	N	0	0	0	0	0	0	0	0	0	0	0	0	0	0
QSER1	Q2KHR3	9.33303e-07	0.208	N	N	0	0	0	0	0	0	0	0	0	0	0	0	0	7
DBF4	Q9UBU7	9.33582e-07	0.282	N	.	0	0	0	0	0	0	0	0	0	0	0	0	0	23
RAPGEF2	Q9Y4G8	9.33736e-07	0.197	N	N	0	0	0	0	1	0	0	0	0	0	0	0	0	21
CGA	P01215	9.33828e-07	1.055	N	N	0	0	0	0	1	0	0	0	0	0	0	0	0	11
EIF2S1	P05198	9.33866e-07	0.31	E	E	0	0	0	0	1	0	0	0	0	0	0	0	0	35
ZC3H12B	Q5HYM0	9.33878e-07	0.206	N	N	0	0	0	0	0	0	0	0	0	0	0	0	0	1
FAR1	Q8WVX9	9.3409e-07	0.299	N	N	0	1	0	1	1	0	0	0	0	0	0	0	0	4
PPP1R10	Q96QC0	9.34316e-07	0.154	E	E	0	0	0	0	0	0	0	0	0	0	0	0	0	16
HBP1	O60381	9.34413e-07	0.59	N	N	0	0	0	0	0	0	0	0	0	0	0	0	0	23
PHF20L1	A8MW92	9.34549e-07	0.187	N	N	0	0	0	0	0	0	0	0	0	0	0	0	0	15
ZEB1	P37275	9.34646e-07	0.317	N	S	0	1	1	1	1	1	0	0	0	0	0	0	0	33
KCTD2	Q14681	9.3481e-07	0.697	N	S	0	0	0	0	0	0	0	0	0	0	0	0	0	2
PPP1R12A	O14974	9.34895e-07	0.13	N	S	0	0	0	0	0	0	0	0	0	0	0	0	0	30
PIAS2	O75928	9.35137e-07	0.254	N	N	0	0	0	0	0	1	0	0	0	0	0	0	0	139
POU2F1	P14859	9.35396e-07	0.343	E	S	0	0	0	0	1	1	0	0	0	0	0	0	0	75
FOXL2	P58012	9.35507e-07	0.437	N	N	0	1	1	1	1	0	0	0	0	0	0	0	0	13
CELF1	Q92879	9.35645e-07	0.171	N	S	0	0	0	0	0	0	0	0	0	0	0	0	0	25
SENP5	Q96HI0	9.35921e-07	0.191	N	N	0	0	0	0	0	0	0	0	0	0	0	0	0	6
PSMD11	O00231	9.36101e-07	0.159	E	E	0	0	0	0	0	0	0	0	0	0	0	0	0	65
STRBP	Q96SI9	9.36249e-07	0.218	N	N	0	0	0	0	1	0	0	0	0	0	0	0	0	20
ENAH	Q8N8S7	9.3647e-07	0.173	N	N	0	0	0	0	1	0	0	0	0	0	0	0	0	28
TMED7	Q9Y3B3	9.36581e-07	0.619	N	S	0	0	0	0	1	1	0	0	0	0	0	0	0	1
HDGFL3	Q9Y3E1	9.37076e-07	0.266	.	.	0	0	0	0	0	0	0	0	0	0	0	0	0	5
ZC3H10	Q96K80	9.37602e-07	0.609	N	S	0	0	0	0	0	0	0	0	0	0	0	0	0	46
ANAPC11	Q9NYG5	9.37776e-07	0.735	E	E	0	0	0	0	0	0	0	0	0	0	0	0	0	56
G3BP1	Q13283	9.37815e-07	0.519	N	S	0	0	0	0	0	1	0	0	0	0	0	0	0	38
FXYD7	P58549	9.38159e-07	1.489	N	N	0	0	0	0	0	0	0	0	0	0	0	0	0	7
CCDC73	Q6ZRK6	9.38313e-07	0.994	N	N	0	0	0	0	0	0	0	0	0	0	0	0	0	0
ARID5B	Q14865	9.38574e-07	0.11	N	N	0	0	0	0	1	0	0	0	0	0	0	0	0	0
2019-09-03	Q9UH03	9.38637e-07	0.543	N	.	0	0	0	0	0	0	0	0	0	0	0	0	0	22
RHOXF2B	P0C7M4	9.38918e-07	1.335	N	.	0	0	0	0	0	0	0	0	0	0	0	0	0	0
ZNF771	Q7L3S4	9.39033e-07	1.018	N	N	0	0	0	0	0	0	0	0	0	0	0	0	0	0
MYBL1	P10243	9.39043e-07	0.08	N	N	0	0	0	0	1	0	0	0	0	0	0	0	0	6
PLEKHF2	Q9H8W4	9.39638e-07	0.453	N	N	0	0	0	0	0	0	0	0	0	0	0	0	0	157
DGKI	O75912	9.39676e-07	0.314	N	N	0	0	0	0	0	0	0	1	0	0	0	0	0	5
FSCB	Q5H9T9	9.40025e-07	nan	N	N	0	0	0	0	1	0	0	0	0	0	0	0	0	0
IPCEF1	Q8WWN9	9.4037e-07	0.655	N	N	0	0	0	0	1	0	0	0	0	0	0	0	0	6
ATP2B2	Q01814	9.40833e-07	0.148	N	N	1	0	0	1	1	0	0	1	0	0	0	0	0	14
PLCL2	Q9UPR0	9.40884e-07	0.088	N	N	0	0	0	0	1	0	0	0	0	0	0	0	0	6
AGO4	Q9HCK5	9.42056e-07	0.218	N	N	1	0	0	0	0	0	0	0	0	0	0	0	0	7
OLIG1	Q8TAK6	9.42252e-07	0.849	N	N	0	0	0	0	0	0	0	0	0	0	0	0	0	27
NABP2	Q9BQ15	9.42305e-07	0.27	N	N	0	0	0	0	0	0	0	0	0	0	0	0	0	10
ZNF629	Q9UEG4	9.42551e-07	0.166	N	S	0	0	0	0	0	0	0	0	0	0	0	0	0	16
PPFIA3	O75145	9.42596e-07	0.121	N	N	0	0	0	0	0	0	0	0	0	0	0	0	0	20
LYN	P07948	9.42979e-07	0.221	N	N	0	0	0	0	1	1	1	0	0	0	0	0	0	146
FBXO28	Q9NVF7	9.43263e-07	0.271	N	N	0	0	0	0	0	0	0	0	0	0	0	0	0	26
AFF2	P51816	9.43622e-07	0.275	N	N	1	1	0	0	1	0	0	0	0	0	0	0	0	4
ZRSR2	Q15696	9.43659e-07	0.132	N	S	0	0	1	0	1	0	0	0	0	0	0	0	0	20
DENR	O43583	9.43762e-07	0.425	N	S	1	0	0	0	0	0	0	0	0	0	0	0	0	5
MTRNR2L7	P0CJ74	9.43874e-07	nan	N	.	0	0	0	0	0	0	0	0	0	0	0	0	0	0
LTBR	P36941	9.43997e-07	0.491	N	N	0	0	0	0	1	1	0	0	0	0	0	0	0	19
HDAC5	Q9UQL6	9.44224e-07	0.141	N	N	0	0	0	0	1	1	0	0	0	0	0	0	0	352
USP11	P51784	9.44356e-07	0.167	N	N	0	0	0	1	0	0	0	0	0	0	0	0	0	55
BST2	Q10589	9.44677e-07	1.409	N	S	0	0	0	0	0	0	0	0	0	0	0	0	0	15
ATAD5	Q96QE3	9.45019e-07	0.208	E	S	0	0	0	0	1	0	0	0	0	0	0	0	0	9
RPS3A	P61247	9.46485e-07	0.276	E	.	0	0	0	0	0	1	0	0	0	0	0	1	0	44
ZNF410	Q86VK4	9.466e-07	0.449	N	N	0	0	0	0	0	0	0	0	0	0	0	0	0	56
SAP30BP	Q9UHR5	9.46744e-07	0.793	E	S	0	0	0	0	1	0	0	0	0	0	0	0	0	30
PTPN11	Q06124	9.46807e-07	0.135	N	E	1	1	1	1	1	1	0	0	0	0	0	0	0	193
HNRNPL	P14866	9.46887e-07	0.244	E	S	0	0	0	0	1	0	0	0	0	0	0	0	0	46
RIMKLB	Q9ULI2	9.47981e-07	0.491	N	N	0	0	0	0	0	0	0	0	0	0	0	0	0	0
CDKL5	O76039	9.48114e-07	0.226	N	N	0	1	0	1	1	0	1	0	0	0	0	0	0	9
DNAJC5	Q9H3Z4	9.48211e-07	0.48	N	S	0	0	0	1	1	0	0	0	0	0	0	0	0	66
PAXBP1	Q9Y5B6	9.48276e-07	0.19	E	E	0	0	0	0	0	0	0	0	0	0	0	0	0	4
ZC3H11A	O75152	9.48452e-07	0.186	N	N	0	0	0	0	1	0	0	0	0	0	0	0	0	6
TOMM40	O96008	9.48456e-07	0.206	E	E	0	0	0	0	1	1	0	0	0	0	0	0	1	13
TMEM263	Q8WUH6	9.48681e-07	1.791	.	.	0	0	0	0	0	0	0	0	0	0	0	0	0	1
KCTD3	Q9Y597	9.49083e-07	0.412	N	N	0	0	0	0	1	0	0	0	0	0	0	0	0	92
CCDC30	Q5VVM6	9.49506e-07	0.928	N	N	0	0	0	0	0	0	0	0	0	0	0	0	0	2
FZD8	Q9H461	9.49947e-07	0.423	N	N	0	0	0	0	1	0	0	0	0	1	0	0	0	7
RHOT1	Q8IXI2	9.49994e-07	0.35	N	N	0	0	0	0	0	0	0	0	0	0	0	0	1	11
THAP12	O43422	9.5005e-07	0.323	.	.	0	0	0	0	0	0	0	0	0	0	0	0	0	15
MTURN	Q8N3F0	9.50321e-07	0.872	.	.	0	0	0	0	0	0	0	0	0	0	0	0	0	21
PATZ1	Q9HBE1	9.50868e-07	0.229	N	S	0	0	1	0	0	1	0	0	0	0	0	0	0	83
KIF5A	Q12840	9.51047e-07	0.228	N	S	0	0	0	1	1	0	0	0	0	0	0	0	0	31
RBM43	Q6ZSC3	9.51372e-07	1.119	N	S	0	0	0	0	0	0	0	0	0	0	0	0	0	2
FBXL16	Q8N461	9.51595e-07	0.311	N	N	0	0	0	0	0	0	0	0	0	0	0	0	0	3
TIPRL	O75663	9.51601e-07	0.338	E	S	0	0	0	0	0	0	0	0	0	0	0	0	0	9
DYNC1LI2	O43237	9.51697e-07	0.302	N	N	0	0	0	0	1	0	0	0	0	0	0	0	0	5
ZNF879	B4DU55	9.52404e-07	0.995	N	N	0	0	0	0	0	0	0	0	0	0	0	0	0	0
BAZ1B	Q9UIG0	9.5242e-07	0.109	N	S	0	0	0	0	1	0	0	0	0	0	0	0	0	26
ZNF367	Q7RTV3	9.52975e-07	0.395	N	N	0	0	0	0	0	0	0	0	0	0	0	0	0	0
SRSF11	Q05519	9.53107e-07	0.233	N	E	1	0	0	0	0	0	0	0	0	0	0	0	0	36
PCDH11X	Q9BZA7	9.53169e-07	0.56	N	N	1	0	0	0	1	0	0	0	0	0	0	0	0	0
UBLCP1	Q8WVY7	9.53454e-07	0.599	N	N	0	0	0	0	0	0	0	0	0	0	0	0	0	10
SPCS3	P61009	9.53501e-07	0.529	N	E	0	0	0	0	0	0	0	0	0	0	0	0	0	1
TUBB4A	P04350	9.53684e-07	0.674	N	N	0	1	0	1	1	0	0	0	0	0	0	0	0	66
MYB	P10242	9.54128e-07	0.353	E	N	0	0	1	0	1	1	0	0	0	0	0	0	0	80
ATP5F1B	P06576	9.54186e-07	0.309	.	.	0	0	0	0	1	0	0	0	0	0	0	0	0	55
TGIF2LX	Q8IUE1	9.54265e-07	nan	N	.	0	0	0	0	0	0	0	0	0	0	0	0	0	0
CCNL1	Q9UK58	9.54825e-07	0.264	N	N	0	0	0	0	0	0	0	0	0	0	0	0	0	22
NXF1	Q9UBU9	9.55444e-07	0.31	E	E	0	0	0	0	0	1	0	0	0	0	0	0	0	138
RRM1	P23921	9.55859e-07	0.103	E	E	0	0	0	0	1	1	0	1	0	0	0	0	0	22
APPBP2	Q92624	9.56137e-07	0.271	N	N	0	0	0	0	0	1	0	0	0	0	0	0	0	125
LAMP2	P13473	9.56221e-07	0.641	N	N	0	1	0	1	1	1	0	0	0	0	0	0	0	29
FGF18	O76093	9.56237e-07	0.687	N	N	0	0	0	1	1	0	0	0	0	0	0	0	0	2
CTDSPL	O15194	9.56392e-07	0.961	N	N	0	0	0	0	0	0	0	0	0	0	0	0	0	7
CYBB	P04839	9.56609e-07	0.193	N	N	0	0	0	1	1	0	0	0	0	0	0	0	0	12
CCNT2	O60583	9.57106e-07	0.346	N	N	0	0	0	0	0	1	0	0	0	0	0	0	0	8
FNDC10	F2Z333	9.57129e-07	1.828	.	.	0	0	0	0	0	0	0	0	0	0	0	0	0	0
MEPCE	Q7L2J0	9.57174e-07	0.21	E	E	0	0	0	0	0	0	0	0	0	0	0	0	0	5
PAGE5	Q96GU1	9.57205e-07	1.467	N	N	0	0	0	0	0	0	0	0	0	0	0	0	0	0
CACYBP	Q9HB71	9.57384e-07	0.38	N	N	0	0	0	0	0	0	0	0	0	0	0	0	0	86
ARNTL	O00327	9.57413e-07	0.277	N	N	0	0	0	0	1	1	0	0	0	0	0	0	0	63
MIER1	Q8N108	9.57846e-07	0.419	N	N	0	0	0	0	0	0	0	0	0	0	0	0	0	7
SUMO3	P55854	9.58292e-07	1.096	N	N	0	0	0	0	0	1	0	0	0	0	0	0	0	65
RSBN1	Q5VWQ0	9.58977e-07	0.444	N	N	0	0	0	0	0	0	0	0	0	0	0	0	0	3
MUC22	E2RYF6	9.59312e-07	0.711	N	N	0	0	0	0	0	0	0	0	0	0	0	0	0	0
SRC	P12931	9.59397e-07	0.244	N	N	0	0	1	1	1	1	1	0	0	0	0	0	0	452
BRSK1	Q8TDC3	9.59607e-07	0.205	N	N	0	0	0	0	1	0	1	0	0	0	0	0	0	11
KIF5B	P33176	9.59672e-07	0.285	N	N	0	0	1	1	1	1	0	0	0	0	0	0	0	50
GOLGA8F	Q08AF8	9.59686e-07	1.629	.	.	0	0	0	0	0	0	0	0	0	0	0	0	0	23
AP1M1	Q9BXS5	9.60001e-07	0.404	N	S	0	0	0	0	1	1	0	0	0	0	0	0	0	95
MAN1A2	O60476	9.60179e-07	0.235	N	N	0	0	0	0	0	0	0	0	0	0	0	0	0	4
CSTF1	Q05048	9.60571e-07	0.341	E	E	0	0	0	0	0	0	0	0	0	0	0	0	0	12
SLC25A51	Q9H1U9	9.6068e-07	1.197	N	.	0	0	0	0	1	0	0	0	0	0	0	0	1	1
RPS8	P62241	9.61227e-07	0.216	E	S	0	0	0	0	1	1	0	0	0	0	0	1	0	27
AFTPH	Q6ULP2	9.61551e-07	0.141	N	S	0	0	0	0	0	0	0	0	0	0	0	0	0	7
ZNF346	Q9UL40	9.61694e-07	0.664	N	N	0	0	0	0	0	0	0	0	0	0	0	0	0	12
MLLT10	P55197	9.62671e-07	0.182	N	N	0	0	1	0	1	0	0	0	0	0	0	0	0	22
JAKMIP2	Q96AA8	9.62697e-07	0.176	N	N	0	0	0	0	1	0	0	0	0	0	0	0	0	19
HTATSF1	O43719	9.62974e-07	0.217	E	E	0	0	0	0	0	1	0	0	0	0	0	0	0	23
SURF4	O15260	9.63153e-07	0.546	N	N	0	0	0	0	1	0	0	0	0	0	0	0	0	10
VMA21	Q3ZAQ7	9.63333e-07	1.112	E	N	0	0	0	1	1	0	0	0	0	0	0	0	0	31
CHERP	Q8IWX8	9.63404e-07	0.062	N	E	0	0	0	0	0	0	0	0	0	0	0	0	0	45
HEMGN	Q9BXL5	9.63445e-07	1.221	N	N	0	0	0	0	0	0	0	0	0	0	0	0	0	37
SCAMP1	O15126	9.63711e-07	0.297	.	.	0	0	0	0	0	0	0	0	0	0	0	0	0	27
PHC1	P78364	9.6378e-07	0.243	N	N	0	1	0	1	1	0	0	0	0	0	0	0	0	27
UXT	Q9UBK9	9.63833e-07	0.46	N	E	0	0	0	0	1	1	0	0	0	0	0	0	0	46
ASXL2	Q76L83	9.64421e-07	0.146	.	S	0	1	1	1	1	0	0	0	0	0	0	0	0	10
SYN1	P17600	9.64611e-07	0.251	N	N	1	1	0	1	1	0	0	0	0	0	0	0	0	34
SWT1	Q5T5J6	9.65158e-07	0.268	N	N	0	0	0	0	0	0	0	0	0	0	0	0	0	0
GTF3C2	Q8WUA4	9.65462e-07	0.285	E	E	0	0	0	0	0	0	0	0	0	0	0	0	0	19
LOR	P23490	9.66077e-07	1.081	N	N	0	0	0	0	1	0	0	0	0	0	0	0	0	7
CIR1	Q86X95	9.66085e-07	0.991	N	S	0	0	0	0	0	1	0	0	0	0	0	0	0	18
SMIM9	A6NGZ8	9.66119e-07	1.832	N	N	0	0	0	0	0	0	0	0	0	0	0	0	0	0
JADE3	Q92613	9.66745e-07	0.124	.	.	0	0	0	0	0	0	0	0	0	0	0	0	0	0
B2M	P61769	9.66818e-07	0.709	N	N	0	0	1	1	1	1	0	0	0	0	0	0	0	51
NSD2	O96028	9.66979e-07	0.119	.	.	0	0	1	0	1	0	0	0	0	0	0	0	0	45
CDV3	Q9UKY7	9.6726e-07	0.517	N	N	0	0	0	0	0	0	0	0	0	0	0	0	0	0
RAB33A	Q14088	9.67369e-07	0.526	N	N	0	0	0	0	0	0	0	0	0	0	0	0	0	15
UBE2F	Q969M7	9.67569e-07	0.377	N	N	0	0	0	0	0	0	0	0	0	0	0	0	0	18
AP3S1	Q92572	9.67822e-07	1.599	N	N	0	0	0	0	1	0	0	0	0	0	0	0	0	7
SPRY2	O43597	9.67825e-07	0.273	N	N	0	0	0	0	1	0	0	0	0	0	0	0	0	114
SSX4	O60224	9.68333e-07	1.299	N	.	0	0	1	0	0	0	0	0	0	0	0	0	0	11
FTSJ1	Q9UET6	9.68864e-07	0.204	N	N	0	1	0	1	1	0	0	0	0	0	0	0	0	95
DCAF8	Q5TAQ9	9.68904e-07	0.28	N	N	0	0	0	1	1	0	0	0	0	0	0	0	0	20
H2AFY2	Q9P0M6	9.69003e-07	0.298	N	N	0	0	0	0	0	0	0	0	0	0	0	0	0	8
LCE3B	Q5TA77	9.69215e-07	1.926	N	N	0	0	0	0	1	0	0	0	0	0	0	0	0	34
ARL4D	P49703	9.69342e-07	1.197	N	N	0	0	0	0	0	0	0	0	0	0	0	0	0	24
RTP4	Q96DX8	9.69452e-07	1.033	N	N	0	0	0	0	1	0	0	0	0	0	0	0	0	4
VEZF1	Q14119	9.69758e-07	0.24	N	S	0	0	0	0	0	0	0	0	0	0	0	0	0	56
KLHL13	Q9P2N7	9.69964e-07	0.619	N	N	0	0	0	0	0	0	0	0	0	0	0	0	0	10
NUDT3	O95989	9.70296e-07	0.656	N	N	0	0	0	0	0	0	0	1	0	0	0	0	0	37
SLC51B	Q86UW2	9.70545e-07	1.359	N	E	0	0	0	0	1	0	0	0	0	0	0	0	0	4
CCDC121	Q6ZUS5	9.70558e-07	0.692	N	N	0	0	0	0	0	0	0	0	0	0	0	0	0	7
PAQR9	Q6ZVX9	9.70578e-07	0.783	N	N	0	0	0	0	1	0	0	0	0	0	0	0	0	0
FOSB	P53539	9.70805e-07	0.3	N	N	0	0	0	0	1	0	0	0	0	0	0	0	0	29
UNC13A	Q9UPW8	9.70892e-07	0.158	N	N	1	0	0	0	1	0	0	0	0	0	0	0	0	6
UBL5	Q9BZL1	9.70929e-07	1.575	E	E	0	0	0	0	0	0	0	0	0	0	0	0	0	46
RPS5	P46782	9.71021e-07	0.322	E	E	0	0	0	0	0	1	0	0	0	0	0	1	0	17
RBM33	Q96EV2	9.71053e-07	0.082	N	E	0	0	0	0	0	0	0	0	0	0	0	0	0	9
PLGLB1	Q02325	9.71259e-07	1.923	N	.	0	0	0	0	0	0	0	0	0	0	0	0	0	0
ZNF322	Q6U7Q0	9.71403e-07	0.915	N	.	0	0	0	0	0	0	0	0	0	0	0	0	0	1
STMN4	Q9H169	9.71463e-07	0.701	N	N	0	0	0	0	0	0	0	0	0	0	0	0	0	16
TCFL5	Q9UL49	9.71694e-07	0.255	N	N	0	0	0	0	0	0	0	0	0	0	0	0	0	0
MAPK14	Q16539	9.71698e-07	0.473	N	S	0	0	0	0	1	0	1	0	0	0	0	0	0	207
NBPF9	P0DPF3	9.72506e-07	1.967	.	.	0	0	0	0	0	0	0	0	0	0	0	0	0	0
SLC12A5	Q9H2X9	9.72668e-07	0.138	N	N	1	1	0	1	1	0	0	0	0	0	0	0	0	0
USF2	Q15853	9.7272e-07	0.249	N	S	0	0	0	0	0	1	0	0	0	0	0	0	0	22
LASP1	Q14847	9.72877e-07	0.283	N	N	0	0	1	0	1	0	0	0	0	0	0	0	0	126
TRIM2	Q9C040	9.72903e-07	0.27	N	N	0	0	0	1	1	0	0	0	0	0	0	0	0	33
CCNE2	O96020	9.72924e-07	0.377	N	N	0	0	0	0	1	1	0	0	0	0	0	0	0	18
MEAF6	Q9HAF1	9.73169e-07	0.651	N	S	0	0	0	0	0	0	0	0	0	0	0	0	0	16
SNAI2	O43623	9.73246e-07	0.494	N	N	0	0	0	0	1	0	0	0	0	0	0	0	0	16
HMGXB4	Q9UGU5	9.73392e-07	0.424	N	S	0	0	0	0	1	0	0	0	0	0	0	0	0	25
CD40	P25942	9.73403e-07	0.422	N	N	0	0	0	1	1	0	0	0	0	0	0	0	0	56
TAGLN3	Q9UI15	9.73442e-07	0.715	N	N	0	0	0	0	1	0	0	0	0	0	0	0	0	0
KRCC1	Q9NPI7	9.73644e-07	1.28	N	N	0	0	0	0	0	0	0	0	0	0	0	0	0	3
CNOT3	O75175	9.73737e-07	0.076	N	E	1	1	1	0	1	0	0	0	0	0	0	0	0	19
CT55	Q8WUE5	9.73772e-07	0.802	.	.	0	0	0	0	0	0	0	0	0	0	0	0	0	18
TNFRSF13C	Q96RJ3	9.73972e-07	1.27	N	N	0	0	0	0	1	0	0	0	0	0	0	0	0	7
IL1RAPL2	Q9NP60	9.74395e-07	0.294	N	N	1	0	0	0	1	0	0	0	0	0	0	0	0	0
SKIDA1	Q1XH10	9.74732e-07	0.252	N	N	0	0	0	0	0	0	0	0	0	0	0	0	0	0
UHRF2	Q96PU4	9.74992e-07	0.245	N	N	0	0	0	0	1	0	0	0	0	0	0	0	0	57
AMY1A	P04745	9.75345e-07	1.839	N	.	0	0	0	0	0	0	0	1	0	0	0	0	0	7
HMGN5	P82970	9.75408e-07	1.147	N	N	0	0	0	0	1	0	0	0	0	0	0	0	0	4
EBF1	Q9UH73	9.75502e-07	0.256	N	N	0	0	1	0	1	0	0	0	0	0	0	0	0	13
CPNE4	Q96A23	9.75605e-07	0.473	N	N	0	0	0	0	0	0	0	0	0	0	0	0	0	17
WTAP	Q15007	9.76206e-07	0.13	E	N	0	0	0	0	0	0	0	0	0	0	0	0	0	25
SNRPA	P09012	9.7629e-07	1.388	E	S	0	0	0	1	0	1	0	0	0	0	0	0	0	62
FGF9	P31371	9.76305e-07	0.323	N	N	0	1	0	1	1	0	0	0	0	0	0	0	0	6
TXLNG	Q9NUQ3	9.76619e-07	0.158	N	N	0	0	0	0	0	0	0	0	0	0	0	0	0	4
COX8A	P10176	9.76674e-07	1.837	N	N	0	0	0	0	1	0	0	1	0	0	0	0	1	5
GOLGA6A	Q9NYA3	9.77251e-07	1.504	N	.	0	0	0	0	0	0	0	0	0	0	0	0	0	44
PPP1R1C	Q8WVI7	9.77477e-07	1.742	N	.	0	0	0	0	0	0	0	0	0	0	0	0	0	0
PTTG1	O95997	9.77675e-07	1.411	N	N	0	0	0	0	1	0	0	0	0	0	0	0	0	31
ATG5	Q9H1Y0	9.77726e-07	0.295	N	N	0	0	0	1	1	1	0	0	0	0	0	0	0	93
BDP1	A6H8Y1	9.78798e-07	0.596	N	E	0	0	0	0	1	0	0	0	0	0	0	0	0	9
NFIA	Q12857	9.78805e-07	0.202	N	N	1	1	0	1	1	1	0	0	0	0	0	0	0	9
CREBRF	Q8IUR6	9.78864e-07	0.1	N	N	0	0	0	0	0	0	0	0	0	0	0	0	0	6
PRDX4	Q13162	9.78969e-07	0.942	N	N	0	0	0	0	1	0	0	1	0	0	0	0	1	35
LRRC37A3	O60309	9.7902e-07	0.848	N	.	0	0	0	0	0	0	0	0	0	0	0	0	0	0
MDC1	Q14676	9.7931e-07	0.539	E	S	0	0	0	0	0	0	0	0	0	0	0	0	0	72
PNISR	Q8TF01	9.79442e-07	0.178	E	E	0	0	0	0	0	0	0	0	0	0	0	0	0	7
ACTG2	P63267	9.79479e-07	0.628	E	N	0	0	0	1	1	0	0	0	0	0	0	0	0	9
RXRA	P19793	9.79553e-07	0.157	N	N	0	0	0	1	1	0	0	0	0	0	0	0	0	134
PIP5K1B	O14986	9.79609e-07	0.814	N	N	0	0	0	0	0	0	0	0	0	0	0	0	0	3
ZNF292	O60281	9.79813e-07	0.14	N	N	1	0	0	1	1	0	0	0	0	0	0	0	0	1
ANKRD17	O75179	9.80095e-07	0.062	N	N	0	0	0	0	0	1	0	0	0	0	0	0	0	11
CDC27	P30260	9.80165e-07	0.273	N	N	0	0	0	0	1	1	0	0	0	0	0	0	0	91
HDAC9	Q9UKV0	9.80264e-07	0.248	N	N	0	0	0	0	1	1	0	0	0	0	0	0	0	48
ZNF454	Q8N9F8	9.8066e-07	0.921	N	N	0	0	0	0	0	0	0	0	0	0	0	0	0	0
C2orf15	Q8WU43	9.80703e-07	1.063	N	N	0	0	0	0	0	0	0	0	0	0	0	0	0	0
ADAM10	O14672	9.8077e-07	0.117	N	N	0	0	0	1	1	1	0	0	0	0	0	0	0	22
CRTC1	Q6UUV9	9.80784e-07	0.418	N	N	0	0	1	0	1	0	0	0	0	0	0	0	0	10
MYCN	P04198	9.80998e-07	0.412	N	N	0	1	1	1	1	1	0	0	0	0	0	0	0	43
ATP6V1C1	P21283	9.81132e-07	0.765	E	E	0	0	0	0	0	0	0	1	0	0	0	0	0	5
PDE4D	Q08499	9.81313e-07	0.206	N	N	0	1	0	1	1	0	0	1	0	0	0	0	0	38
SETD2	Q9BYW2	9.82272e-07	0.206	N	S	1	1	1	1	1	0	0	0	0	0	0	0	0	19
ELAVL2	Q12926	9.82321e-07	0.189	N	N	1	0	0	0	1	0	0	0	0	0	0	0	0	8
PAGE2	Q7Z2X7	9.82543e-07	1.602	N	.	0	0	0	0	0	0	0	0	0	0	0	0	0	0
AZI2	Q9H6S1	9.82618e-07	0.687	N	N	0	0	0	0	0	0	0	0	0	0	0	0	0	16
METTL3	Q86U44	9.82844e-07	0.794	E	E	0	0	0	0	0	0	0	1	0	0	0	0	0	4
PKNOX1	P55347	9.82918e-07	0.262	N	N	0	0	0	0	1	0	0	0	0	0	0	0	0	22
PPAT	Q06203	9.83176e-07	0.296	E	S	0	0	0	0	1	0	0	1	0	0	0	0	0	3
ZNF81	P51508	9.83281e-07	0.505	N	N	0	0	0	0	1	0	0	0	0	0	0	0	0	0
ARHGEF12	Q9NZN5	9.83375e-07	0.179	N	N	0	0	1	0	1	0	0	0	0	0	0	0	0	26
NLGN2	Q8NFZ4	9.83768e-07	0.126	N	N	1	0	0	0	1	0	0	0	0	0	0	0	0	9
PARM1	Q6UWI2	9.83857e-07	1.215	N	N	0	0	0	0	0	0	0	0	0	0	0	0	0	0
ACAP2	Q15057	9.84139e-07	0.324	N	N	0	0	0	0	0	1	0	0	0	0	0	0	0	10
CPSF2	Q9P2I0	9.84285e-07	0.741	E	E	0	0	0	0	0	0	0	0	0	0	0	0	0	13
RPL11	P62913	9.84312e-07	0.296	E	E	0	1	0	0	1	0	0	0	0	0	0	1	0	51
PPP4R3B	Q5MIZ7	9.84314e-07	0.368	.	.	0	0	0	0	0	0	0	0	0	0	0	0	0	5
C17orf78	Q8N4C9	9.84521e-07	1.644	N	N	0	0	0	0	0	0	0	0	0	0	0	0	0	0
RILPL1	Q5EBL4	9.8465e-07	0.47	N	N	0	0	0	0	0	0	0	0	0	0	0	0	0	0
SEC61B	P60468	9.84665e-07	1.483	N	S	0	0	0	0	0	0	0	0	0	0	0	0	0	37
OTX2	P32243	9.84747e-07	0.376	N	N	0	1	0	1	1	0	0	0	0	0	0	0	0	47
ZDBF2	Q9HCK1	9.84773e-07	0.46	N	N	0	0	0	0	1	0	0	0	0	0	0	0	0	0
ZNF157	P51786	9.84871e-07	1.321	N	N	0	0	0	0	0	0	0	0	0	0	0	0	0	0
AGFG1	P52594	9.84971e-07	0.278	N	N	0	0	0	0	1	0	0	0	0	0	0	0	0	16
GATA3	P23771	9.85176e-07	0.388	N	N	0	0	1	1	1	1	0	0	0	0	0	0	0	40
DEK	P35659	9.85387e-07	0.567	N	S	0	0	1	0	1	1	0	0	0	0	0	0	0	28
GPRASP1	Q5JY77	9.85401e-07	0.416	N	N	0	0	0	0	1	0	0	0	0	0	0	0	0	51
RUVBL1	Q9Y265	9.85435e-07	0.194	E	E	0	0	0	0	0	0	0	0	0	0	0	0	0	124
KIAA1551	Q9HCM1	9.85494e-07	0.408	N	N	0	0	0	0	0	0	0	0	0	0	0	0	0	7
GRAMD2B	Q96HH9	9.85569e-07	1.142	.	.	0	0	0	0	0	0	0	0	0	0	0	0	0	14
C16orf72	Q14CZ0	9.85651e-07	0.289	E	E	0	0	0	0	0	0	0	0	0	0	0	0	0	0
SPATA32	Q96LK8	9.85657e-07	1.491	N	N	0	0	0	0	0	0	0	0	0	0	0	0	0	2
IRF2	P14316	9.86e-07	0.42	N	N	0	0	0	0	1	1	0	0	0	0	0	0	0	26
DDIAS	Q8IXT1	9.86004e-07	0.864	.	.	0	0	0	0	0	0	0	0	0	0	0	0	0	12
KLHDC3	Q9BQ90	9.86051e-07	0.148	N	N	0	0	0	0	0	0	0	0	0	0	0	0	0	4
FEM1B	Q9UK73	9.86272e-07	0.522	N	N	0	0	0	0	0	0	0	0	0	0	0	0	0	18
SHROOM4	Q9ULL8	9.86575e-07	0.226	N	N	0	0	0	1	1	0	0	0	0	0	0	0	0	0
STT3B	Q8TCJ2	9.86777e-07	0.251	N	S	0	1	0	0	1	0	0	0	0	0	0	0	0	19
FBXL20	Q96IG2	9.87267e-07	0.257	N	N	0	0	0	0	0	1	0	0	0	0	0	0	0	0
BICRAL	Q6AI39	9.87447e-07	0.071	.	.	0	0	0	0	0	0	0	0	0	0	0	0	0	21
MAPKAP1	Q9BPZ7	9.87484e-07	0.153	N	S	0	0	0	0	0	0	0	0	0	0	0	0	0	72
TRIM44	Q96DX7	9.8763e-07	0.659	N	N	0	0	0	1	1	0	0	0	0	0	0	0	0	10
MEIOC	A2RUB1	9.87653e-07	0.084	.	.	0	0	0	0	0	0	0	0	0	0	0	0	0	0
CUX1	P39880	9.87692e-07	0.163	N	N	1	0	1	0	1	0	0	0	0	0	0	0	0	25
APOC2	P02655	9.88144e-07	0.936	N	.	0	0	0	1	1	0	0	0	0	0	0	0	0	3
CHD8	Q9HCK8	9.88536e-07	0.082	E	N	1	1	0	1	1	0	0	0	0	0	0	0	0	23
UGCG	Q16739	9.88774e-07	0.349	N	N	0	0	0	0	1	0	0	0	0	0	0	0	0	3
NLRP3	Q96P20	9.88889e-07	0.519	N	N	0	0	0	1	1	1	0	0	0	0	0	0	0	25
ZBTB43	O43298	9.89007e-07	0.225	N	N	0	0	0	0	0	1	0	0	0	0	0	0	0	30
GNAI3	P08754	9.89034e-07	0.611	N	N	0	1	0	1	1	0	0	0	0	0	0	0	0	57
XPO4	Q9C0E2	9.89059e-07	0.143	N	N	0	0	0	0	0	0	0	0	0	0	0	0	0	10
GIGYF2	Q6Y7W6	9.89135e-07	0.077	E	N	1	0	0	1	1	0	0	0	0	0	0	0	0	74
KCNA3	P22001	9.89138e-07	0.392	N	N	0	0	0	0	0	0	0	0	0	0	0	0	0	19
INSIG2	Q9Y5U4	9.89502e-07	0.771	N	N	0	0	0	0	1	0	0	0	0	0	0	0	0	47
CTNNA2	P26232	9.89693e-07	0.378	N	N	1	1	1	0	1	0	0	0	0	0	0	0	0	5
GON4L	Q3T8J9	9.89698e-07	0.299	E	E	0	1	0	0	1	0	0	0	0	0	0	0	0	0
MTDH	Q86UE4	9.90027e-07	0.431	N	N	0	0	0	0	1	1	0	0	0	0	0	0	0	13
GTPBP2	Q9BX10	9.90248e-07	0.433	N	N	0	0	0	0	1	0	0	0	0	0	0	0	0	13
GOLGA8O	A6NCC3	9.90457e-07	1.905	E	.	0	0	0	0	0	0	0	0	0	0	0	0	0	0
SENP3	Q9H4L4	9.90495e-07	0.363	.	N	0	0	0	0	0	1	0	0	0	0	0	0	0	46
USP15	Q9Y4E8	9.90758e-07	0.211	N	N	1	0	0	0	0	1	0	0	0	0	0	0	0	120
CSDE1	O75534	9.91034e-07	0.144	N	S	0	0	0	0	0	0	0	0	0	0	0	0	0	20
RNF20	Q5VTR2	9.91706e-07	0.615	N	E	0	0	0	0	0	1	0	0	0	0	0	0	0	63
TP53BP1	Q12888	9.91781e-07	0.253	N	N	0	0	0	0	0	0	0	0	0	0	0	0	0	84
OLIG2	Q13516	9.92062e-07	1.308	N	N	0	0	1	0	1	0	0	0	0	0	0	0	0	12
CTDNEP1	O95476	9.93257e-07	0.264	N	E	0	0	0	0	0	0	0	0	0	0	0	0	0	0
NPAT	Q14207	9.93439e-07	0.367	E	E	0	0	0	0	0	0	0	0	0	0	0	0	0	12
INPP5D	Q92835	9.93574e-07	0.306	.	N	0	0	0	0	1	0	0	0	0	0	0	0	0	58
FKBP1A	P62942	9.93647e-07	0.538	N	.	0	0	0	0	1	1	0	0	0	0	0	0	0	31
SENP7	Q9BQF6	9.93886e-07	0.379	N	N	0	0	0	0	0	0	0	0	0	0	0	0	0	5
TGIF2	Q9GZN2	9.93886e-07	1.104	N	N	0	0	0	0	0	0	0	0	0	0	0	0	0	6
TOPORS	Q9NS56	9.94681e-07	0.242	N	N	0	0	0	0	1	0	0	0	0	0	0	0	0	52
ARHGEF5	Q12774	9.9525e-07	0.983	N	N	0	0	0	0	1	0	0	0	0	0	0	0	0	34
CAMSAP2	Q08AD1	9.95281e-07	0.203	N	N	1	0	0	0	1	0	0	0	0	0	0	0	0	50
ANKRD13C	Q8N6S4	9.95366e-07	0.248	N	N	0	0	0	0	0	0	0	0	0	0	0	0	0	0
TRIM28	Q13263	9.95918e-07	0.082	E	E	0	0	0	0	0	0	0	0	0	0	0	0	0	174
TRAM1	Q15629	9.96045e-07	0.361	N	N	0	0	0	0	0	0	0	0	0	0	0	0	0	19
SAFB	Q15424	9.96275e-07	0.138	N	S	0	0	0	0	0	0	0	0	0	0	0	0	0	33
CISD2	Q8N5K1	9.96339e-07	0.91	N	N	0	1	0	1	1	0	0	0	0	0	0	0	1	55
RNF214	Q8ND24	9.96748e-07	0.346	E	S	0	0	0	0	0	0	0	0	0	0	0	0	0	0
MSANTD4	Q8NCY6	9.97564e-07	0.712	N	N	0	0	0	0	0	0	0	0	0	0	0	0	0	9
CEPT1	Q9Y6K0	9.97596e-07	0.244	N	S	0	0	0	0	0	0	0	1	0	0	0	0	0	3
PRPSAP2	O60256	9.97621e-07	0.772	N	S	0	0	0	0	0	0	0	0	0	0	0	0	0	11
NFE2L2	Q16236	9.97778e-07	0.663	N	N	0	0	1	1	1	0	0	0	0	0	0	0	0	78
DDB1	Q16531	9.97829e-07	0.243	E	E	0	0	0	0	1	1	0	0	0	0	0	0	0	208
ZC3H15	Q8WU90	9.98027e-07	0.374	N	N	0	0	0	0	0	0	0	0	0	0	0	0	0	6
ARID1B	Q8NFD5	9.98264e-07	0.102	N	N	1	1	1	1	1	0	0	0	0	0	0	0	0	26
CASP8	Q14790	9.9835e-07	0.811	N	N	0	0	1	1	1	1	0	1	0	0	0	0	1	183
CD47	Q08722	9.98381e-07	0.373	N	N	0	0	0	0	0	0	0	0	0	0	0	0	0	23
ATXN2L	Q8WWM7	9.98446e-07	0.143	N	S	0	0	0	0	0	0	0	0	0	0	0	0	0	12
ZNF649	Q9BS31	9.98637e-07	0.95	N	N	0	0	0	0	0	0	0	0	0	0	0	0	0	3
ETNK1	Q9HBU6	9.98712e-07	0.36	N	N	0	0	1	0	1	0	0	1	0	0	0	0	0	0
KCND3	Q9UK17	9.98976e-07	0.279	N	N	1	0	0	1	1	0	0	0	0	0	0	0	0	34
RUFY2	Q8WXA3	9.99047e-07	0.5	N	N	0	0	0	0	0	0	0	0	0	0	0	0	0	8
TBCEL	Q5QJ74	9.99063e-07	0.313	N	N	0	0	0	0	0	0	0	0	0	0	0	0	0	5
PI4K2A	Q9BTU6	9.99258e-07	0.841	N	N	0	0	0	0	0	0	0	0	0	0	0	0	0	8
SNAP91	O60641	9.99325e-07	0.193	N	N	0	0	0	0	0	0	0	0	0	0	0	0	0	16
MYNN	Q9NPC7	9.99383e-07	0.431	N	N	0	0	0	0	0	0	0	0	0	0	0	0	0	5
PIK3R1	P27986	9.99501e-07	0.228	N	N	0	1	1	1	1	1	0	0	0	0	0	0	0	323
LRRC8D	Q7L1W4	9.99616e-07	0.312	N	N	0	0	0	0	0	0	0	0	0	0	0	0	0	3
GPBP1	Q86WP2	9.99748e-07	0.437	N	N	0	0	0	0	0	0	0	0	0	0	0	0	0	15
PSME2	Q9UL46	9.99918e-07	0.697	N	N	0	0	0	0	1	0	0	0	0	0	0	0	0	26
NFKB2	Q00653	9.99981e-07	0.163	N	N	0	0	1	1	1	1	0	0	0	0	0	0	0	109
NR4A3	Q92570	1.00034e-06	0.36	N	N	0	0	1	0	1	0	0	0	0	0	0	0	0	40
IPO7	O95373	1.00038e-06	0.106	E	E	0	0	0	0	1	1	0	0	0	0	0	0	0	21
RPS27L	Q71UM5	1.00057e-06	1.275	N	.	0	0	0	0	0	0	0	0	0	0	0	1	0	7
NAA50	Q9GZZ1	1.0009e-06	0.545	E	E	0	0	0	0	0	0	0	0	0	0	0	0	0	7
XPR1	Q9UBH6	1.00096e-06	0.156	N	N	0	0	0	1	1	1	0	0	0	0	0	0	0	0
ZNF644	Q9H582	1.00106e-06	0.253	N	N	0	0	0	1	1	0	0	0	0	0	0	0	0	2
ANKRD12	Q6UB98	1.00107e-06	0.197	N	N	0	0	0	0	0	0	0	0	0	0	0	0	0	11
KHDC4	Q7Z7F0	1.00156e-06	0.32	.	.	0	0	0	0	0	0	0	0	0	0	0	0	0	15
ZNF638	Q14966	1.00165e-06	0.169	N	N	0	0	0	0	0	0	0	0	0	0	0	0	0	82
DEDD	O75618	1.00175e-06	0.329	N	N	0	0	0	0	0	0	0	0	0	0	0	0	0	31
THAP11	Q96EK4	1.00231e-06	0.468	E	E	0	0	0	1	0	0	0	0	0	0	0	0	0	48
BAG2	O95816	1.0024e-06	1.151	N	N	0	0	0	0	0	1	0	0	0	0	0	0	0	71
TTC9B	Q8N6N2	1.00245e-06	0.893	N	N	0	0	0	0	1	0	0	0	0	0	0	0	0	2
RNF38	Q9H0F5	1.00247e-06	0.145	N	N	1	0	0	0	0	0	0	0	0	0	0	0	0	27
DMRTC2	Q8IXT2	1.00357e-06	0.444	N	E	0	0	0	0	0	0	0	0	0	0	0	0	0	2
MEN1	O00255	1.00363e-06	0.171	N	S	0	0	1	1	1	0	0	0	0	0	0	0	0	61
CEBPA	P49715	1.00437e-06	1.177	E	N	0	0	1	1	1	0	0	0	0	0	0	0	0	89
UBR3	Q6ZT12	1.00451e-06	0.13	N	N	0	0	0	0	0	0	0	0	0	0	0	0	0	9
FGF16	O43320	1.00452e-06	0.65	.	.	0	0	0	0	1	0	0	0	0	0	0	0	0	9
FAM13C	Q8NE31	1.00477e-06	0.63	N	N	0	0	0	0	0	0	0	0	0	0	0	0	0	16
DPF1	Q92782	1.00478e-06	0.285	N	N	0	0	0	0	1	0	0	0	0	0	0	0	0	5
SP4	Q02446	1.0048e-06	0.283	N	N	0	0	0	0	1	0	0	0	0	0	0	0	0	35
RBM41	Q96IZ5	1.00501e-06	0.319	N	N	0	0	0	0	0	0	0	0	0	0	0	0	0	33
CCNYL1	Q8N7R7	1.00506e-06	0.494	N	N	0	0	0	0	0	0	0	0	0	0	0	0	0	2
ZNF383	Q8NA42	1.00527e-06	1.25	N	N	0	0	0	0	0	0	0	0	0	0	0	0	0	0
P2RY8	Q86VZ1	1.00578e-06	1.644	N	.	0	0	1	0	1	0	0	0	0	1	0	0	0	0
KIAA1109	Q2LD37	1.00625e-06	0.41	N	N	0	1	0	1	1	0	0	0	0	0	0	0	0	4
SCRT2	Q9NQ03	1.0063e-06	0.386	N	N	0	0	0	0	0	0	0	0	0	0	0	0	0	0
MARK1	Q9P0L2	1.00673e-06	0.363	N	N	1	0	0	0	1	0	1	0	0	0	0	0	0	20
FAM217A	Q8IXS0	1.00698e-06	1.093	N	N	0	0	0	0	0	0	0	0	0	0	0	0	0	0
ITPR1	Q14643	1.00699e-06	0.134	N	N	1	1	0	1	1	0	0	0	0	0	0	0	0	50
NR2C1	P13056	1.00704e-06	0.381	N	N	0	0	0	0	1	1	0	0	0	0	0	0	0	22
PAXIP1	Q6ZW49	1.00763e-06	0.099	N	S	0	0	0	0	1	0	0	0	0	0	0	0	0	121
ZNF703	Q9H7S9	1.00771e-06	0.713	N	N	0	0	0	0	0	0	0	0	0	0	0	0	0	0
RPL21	P46778	1.00794e-06	0.458	.	.	0	0	0	1	1	0	0	0	0	0	0	1	0	17
HMGCR	P04035	1.00794e-06	0.26	E	E	0	0	0	0	1	0	0	1	0	0	0	0	0	14
EMC3	Q9P0I2	1.00853e-06	0.547	E	S	0	0	0	0	0	0	0	0	0	0	0	0	0	2
E2F5	Q15329	1.00866e-06	0.362	N	N	0	0	0	0	0	1	0	0	0	0	0	0	0	10
EIF4ENIF1	Q9NRA8	1.00866e-06	0.177	N	S	0	0	0	0	0	1	0	0	0	0	0	0	0	41
CD6	P30203	1.0087e-06	0.656	N	N	0	0	0	0	1	0	0	0	0	0	0	0	0	11
IL2RG	P31785	1.00889e-06	0.209	N	N	0	0	0	1	1	0	0	0	0	0	0	0	0	38
STX1A	Q16623	1.00891e-06	0.293	N	S	1	0	0	0	1	0	0	0	0	0	0	0	0	170
AEBP2	Q6ZN18	1.00923e-06	0.145	N	N	0	0	0	0	0	0	0	0	0	0	0	0	0	21
PDE10A	Q9Y233	1.00947e-06	0.213	N	N	0	1	0	1	1	0	0	1	0	0	0	0	0	3
ADSS	P30520	1.00947e-06	0.454	E	S	0	0	0	0	1	0	0	1	0	0	0	0	0	4
NES	P48681	1.00976e-06	0.537	N	N	0	0	0	0	1	0	0	0	0	0	0	0	0	13
TCEAL9	Q9UHQ7	1.01003e-06	1.821	.	.	0	0	0	0	0	0	0	0	0	0	0	0	0	3
GRM1	Q13255	1.01015e-06	0.415	N	N	0	1	0	1	1	0	0	0	0	1	0	0	0	40
FKBP1B	P68106	1.01034e-06	0.951	N	N	0	0	0	0	0	0	0	0	0	0	0	0	0	14
CNN3	Q15417	1.01046e-06	0.489	N	N	0	0	0	0	1	0	0	0	0	0	0	0	0	5
CEP170	Q5SW79	1.01062e-06	0.192	N	S	0	0	0	0	0	0	0	0	0	0	0	0	0	28
ZHX1	Q9UKY1	1.01111e-06	0.384	N	N	0	0	0	0	0	0	0	0	0	0	0	0	0	57
RANBP9	Q96S59	1.01114e-06	0.13	N	N	0	0	0	0	1	1	0	0	0	0	0	0	0	102
TUT7	Q5VYS8	1.01136e-06	0.107	.	.	0	0	0	0	0	0	0	0	0	0	0	0	0	3
MUC21	Q5SSG8	1.01144e-06	1.407	N	N	0	0	0	0	0	0	0	0	0	0	0	0	0	0
ATG4A	Q8WYN0	1.0117e-06	0.262	N	N	0	0	0	0	0	0	0	0	0	0	0	0	0	5
ACTR3B	Q9P1U1	1.01187e-06	0.192	N	N	0	0	0	0	0	0	0	0	0	0	0	0	0	8
HOOK3	Q86VS8	1.01196e-06	0.155	N	N	0	0	1	1	1	0	0	0	0	0	0	0	0	14
NEXMIF	Q5QGS0	1.01203e-06	0.198	.	.	1	1	0	0	1	0	0	0	0	0	0	0	0	0
RHOQ	P17081	1.01223e-06	0.441	N	.	0	0	0	0	1	0	0	0	0	0	0	0	0	21
RPS21	P63220	1.01233e-06	1.088	E	E	0	0	0	0	1	0	0	0	0	0	0	1	0	10
BZW2	Q9Y6E2	1.01247e-06	0.532	N	N	0	0	0	0	1	0	0	0	0	0	0	0	0	11
GDPD2	Q9HCC8	1.01256e-06	0.457	N	N	0	0	0	0	0	0	0	0	0	0	0	0	0	6
PCDH9	Q9HC56	1.01262e-06	0.372	N	N	1	0	0	0	1	0	0	0	0	0	0	0	0	3
ZFC3H1	O60293	1.01287e-06	0.157	E	E	0	0	0	1	1	0	0	0	0	0	0	0	0	26
OLFM1	Q99784	1.01292e-06	0.223	N	N	0	0	0	0	1	0	0	0	0	0	0	0	0	6
SYCP3	Q8IZU3	1.01298e-06	0.949	N	.	0	0	0	0	1	0	0	0	0	0	0	0	0	11
HCST	Q9UBK5	1.01299e-06	1.786	N	N	0	0	0	0	0	0	0	0	0	0	0	0	0	5
AP1G1	O43747	1.01319e-06	0.202	N	N	0	0	0	0	0	0	0	0	0	0	0	0	0	39
FAM104B	Q5XKR9	1.01324e-06	1.921	N	N	0	0	0	0	0	0	0	0	0	0	0	0	0	0
TAF7	Q15545	1.01366e-06	0.407	N	S	0	0	0	0	0	0	0	0	0	0	0	0	0	44
B3GALT4	O96024	1.01377e-06	0.735	N	S	0	0	0	0	0	0	0	1	0	0	0	0	0	5
DNAL1	Q4LDG9	1.01403e-06	0.945	N	N	0	0	0	1	1	0	0	0	0	0	0	0	0	1
HDGF	P51858	1.01406e-06	0.637	N	N	0	0	0	0	1	0	0	0	0	0	0	0	0	14
KNL1	Q8NG31	1.01447e-06	0.314	.	.	0	0	1	1	1	0	0	0	0	0	0	0	0	16
HIVEP2	P31629	1.01474e-06	0.08	N	N	0	1	0	1	1	1	0	0	0	0	0	0	0	7
TCF7L2	Q9NQB0	1.01488e-06	0.273	N	S	1	0	1	0	1	1	0	0	0	0	0	0	0	60
CITED1	Q99966	1.01489e-06	1.389	N	N	0	0	0	0	0	1	0	0	0	0	0	0	0	11
TRIM9	Q9C026	1.01495e-06	0.17	N	N	0	0	0	0	0	0	0	0	0	0	0	0	0	41
AMELX	Q99217	1.01509e-06	0.947	N	N	0	0	0	1	1	0	0	0	0	0	0	0	0	2
ZCCHC13	Q8WW36	1.0152e-06	1.856	N	N	0	0	0	0	0	0	0	0	0	0	0	0	0	6
BICD1	Q96G01	1.01522e-06	0.571	N	N	0	0	0	0	0	1	0	0	0	0	0	0	0	12
LRRC4B	Q9NT99	1.01528e-06	0.398	N	N	0	0	0	0	0	0	0	0	0	0	0	0	0	0
CBX4	O00257	1.01534e-06	0.285	N	S	0	0	0	0	0	0	0	0	0	0	0	0	0	68
RHOV	Q96L33	1.01543e-06	0.522	N	N	0	0	0	0	0	0	0	0	0	0	0	0	0	3
TAF4B	Q92750	1.01573e-06	0.413	N	N	0	0	0	0	1	0	0	0	0	0	0	0	0	8
STK17B	O94768	1.01575e-06	0.715	N	N	0	0	0	0	0	0	1	0	0	0	0	0	0	5
CELF5	Q8N6W0	1.01577e-06	0.204	N	N	0	0	0	0	0	0	0	0	0	0	0	0	0	18
TET1	Q8NFU7	1.01603e-06	0.174	N	N	0	0	1	0	1	0	0	0	0	0	0	0	0	6
C10orf67	Q8IYJ2	1.01604e-06	1.799	N	N	0	0	0	0	0	0	0	0	0	0	0	0	0	0
CADM2	Q8N3J6	1.01607e-06	0.38	N	N	1	0	0	0	0	0	0	0	0	0	0	0	0	0
SYAP1	Q96A49	1.01607e-06	0.352	N	N	1	0	0	0	0	0	0	0	0	0	0	0	0	6
MSANTD2	Q6P1R3	1.01648e-06	0.374	N	N	1	0	0	0	0	0	0	0	0	0	0	0	0	2
FZR1	Q9UM11	1.01663e-06	0.172	N	S	0	0	0	0	1	0	0	0	0	0	0	0	0	160
SLC25A4	P12235	1.01678e-06	0.636	N	N	0	1	0	1	1	0	0	0	0	0	0	0	1	17
GID8	Q9NWU2	1.01694e-06	0.357	E	E	0	0	0	0	0	0	0	0	0	0	0	0	0	27
EIF3J	O75822	1.01713e-06	0.416	E	E	0	0	0	0	0	0	0	0	0	0	0	0	0	28
DNAJA2	O60884	1.01719e-06	0.211	N	S	0	0	0	0	0	0	0	0	0	0	0	0	0	25
OTULIN	Q96BN8	1.01762e-06	0.579	.	.	0	1	0	1	1	0	0	0	0	0	0	0	0	17
PRCC	Q92733	1.01788e-06	0.33	E	S	0	0	1	0	1	0	0	0	0	0	0	0	0	24
ARPC2	O15144	1.01805e-06	0.168	N	S	0	0	0	0	1	0	0	0	0	0	0	0	0	20
GPAT4	Q86UL3	1.01827e-06	0.502	.	.	0	0	0	0	0	0	0	0	0	0	0	0	0	2
ZNF133	P52736	1.01848e-06	0.62	N	N	0	0	0	0	0	0	0	0	0	0	0	0	0	10
ARID4B	Q4LE39	1.01879e-06	0.187	N	N	0	0	0	0	1	0	0	0	0	0	0	0	0	27
ZNF281	Q9Y2X9	1.0191e-06	0.249	N	S	0	0	0	0	1	0	0	0	0	0	0	0	0	17
CBX6	O95503	1.0193e-06	0.262	N	N	0	0	0	0	0	0	0	0	0	0	0	0	0	56
TNNC1	P63316	1.01935e-06	0.594	N	N	0	0	0	1	1	0	0	0	0	0	0	0	0	16
DCUN1D1	Q96GG9	1.01986e-06	0.276	N	.	1	0	0	0	0	0	0	0	0	0	0	0	0	44
TSPAN7	P41732	1.02031e-06	0.499	N	N	1	1	0	0	1	0	0	0	0	0	0	0	0	21
PRRG1	O14668	1.02032e-06	1.123	N	N	0	0	0	0	1	0	0	0	0	0	0	0	0	0
SNRK	Q9NRH2	1.02036e-06	0.132	N	N	0	0	0	0	1	0	1	0	0	0	0	0	0	5
GABRA4	P48169	1.02064e-06	0.406	N	N	1	0	0	0	1	0	0	0	0	0	0	0	0	3
SASS6	Q6UVJ0	1.02071e-06	0.679	N	S	0	0	0	1	1	0	0	0	0	0	0	0	0	5
CTAGE6	Q86UF2	1.02072e-06	nan	.	.	0	0	0	0	0	0	0	0	0	0	0	0	0	0
SCAF4	O95104	1.02104e-06	0.106	N	S	0	0	0	0	0	0	0	0	0	0	0	0	0	0
JTB	O76095	1.02111e-06	0.657	N	N	0	0	0	0	0	0	0	0	0	0	0	0	0	5
PRKG1	Q13976	1.02147e-06	0.235	N	N	0	0	0	1	1	0	1	0	0	0	0	0	0	41
GPATCH2L	Q9NWQ4	1.02154e-06	0.566	N	N	0	0	0	0	0	0	0	0	0	0	0	0	0	47
CAST	P20810	1.02158e-06	0.782	N	N	0	0	0	0	1	0	0	0	0	0	0	0	0	21
STRAP	Q9Y3F4	1.02162e-06	0.375	E	N	0	0	0	0	1	0	0	0	0	0	0	0	0	49
PRR18	Q8N4B5	1.02181e-06	1.518	N	N	0	0	0	0	0	0	0	0	0	0	0	0	0	0
GATA6	Q92908	1.02194e-06	0.174	N	S	0	1	0	1	1	0	0	0	0	0	0	0	0	10
YTHDF3	Q7Z739	1.02236e-06	0.22	.	N	0	0	0	0	0	0	0	0	0	0	0	0	0	3
CTSS	P25774	1.02257e-06	0.525	N	N	0	0	0	0	1	1	0	0	0	0	0	0	0	12
ADGRG2	Q8IZP9	1.0229e-06	0.34	.	.	0	0	0	0	1	0	0	0	0	1	0	0	0	1
RING1	Q06587	1.02323e-06	0.472	N	N	0	0	0	0	0	0	0	0	0	0	0	0	0	60
OPN1MW	P04001	1.02356e-06	1.78	N	.	0	0	0	1	1	0	0	0	0	1	0	0	0	0
LBX1	P52954	1.02374e-06	0.593	N	N	0	0	0	0	1	0	0	0	0	0	0	0	0	23
NUFIP2	Q7Z417	1.02385e-06	0.196	E	S	0	0	0	0	1	0	0	0	0	0	0	0	0	60
ACSL4	O60488	1.02399e-06	0.306	N	S	0	1	0	1	1	0	0	1	0	0	0	0	1	9
SBK1	Q52WX2	1.02422e-06	0.702	N	N	0	0	0	0	1	0	1	0	0	0	0	0	0	0
DTX3	Q8N9I9	1.02468e-06	0.413	N	N	0	0	0	0	1	0	0	0	0	0	0	0	0	42
ZNF630	Q2M218	1.02478e-06	1.101	N	N	0	0	0	0	0	0	0	0	0	0	0	0	0	0
SLC6A8	P48029	1.02496e-06	0.213	N	N	1	1	0	1	1	0	0	0	0	0	0	0	0	3
ESPL1	Q14674	1.02506e-06	0.159	E	E	0	0	0	0	1	0	0	0	0	0	0	0	0	14
PHF20	Q9BVI0	1.02512e-06	0.261	N	N	0	0	0	1	0	0	0	0	0	0	0	0	0	5
NOMO2	Q5JPE7	1.02551e-06	1.072	N	.	0	0	0	0	0	0	0	0	0	0	0	0	0	5
SREK1	Q8WXA9	1.02553e-06	0.351	N	S	0	0	0	0	0	0	0	0	0	0	0	0	0	65
GOLGA6B	A6NDN3	1.02566e-06	1.695	N	.	0	0	0	0	0	0	0	0	0	0	0	0	0	0
RIC8B	Q9NVN3	1.02575e-06	0.196	N	N	0	0	0	0	0	0	0	0	0	0	0	0	0	6
MTA1	Q13330	1.02606e-06	0.111	N	S	0	0	0	0	1	0	0	0	0	0	0	0	0	85
CIZ1	Q9ULV3	1.02624e-06	0.4	N	N	0	0	0	0	1	0	0	0	0	0	0	0	0	0
TMEM158	Q8WZ71	1.0264e-06	1.737	N	N	0	0	0	0	0	0	0	0	0	0	0	0	0	0
DMP1	Q13316	1.02651e-06	1.143	N	N	0	1	0	1	1	0	0	0	0	0	0	0	0	3
DEFB107A	Q8IZN7	1.02652e-06	1.848	.	.	0	0	0	0	0	0	0	0	0	0	0	0	0	0
GKAP1	Q5VSY0	1.02661e-06	0.524	N	N	0	0	0	0	0	0	0	0	0	0	0	0	0	30
MAP3K12	Q12852	1.02679e-06	0.072	N	S	0	0	0	0	0	0	1	0	0	0	0	0	0	16
TPX2	Q9ULW0	1.02686e-06	0.217	E	E	0	0	0	0	1	0	0	0	0	0	0	0	0	21
TFAM	Q00059	1.02711e-06	0.61	N	E	0	0	0	1	1	0	0	0	0	0	0	0	1	16
PBDC1	Q9BVG4	1.02724e-06	0.698	N	N	0	0	0	0	0	0	0	0	0	0	0	0	0	5
MRC1	P22897	1.02745e-06	0.251	N	.	0	0	0	0	1	0	0	0	0	0	0	0	0	0
FAM168B	A1KXE4	1.02774e-06	1.091	N	N	0	0	0	0	0	0	0	0	0	0	0	0	0	53
CDK2	P24941	1.02868e-06	0.485	E	E	0	0	0	0	1	1	1	0	0	0	0	0	0	192
ARID4A	P29374	1.02872e-06	0.139	N	N	0	0	0	0	1	0	0	0	0	0	0	0	0	25
ZCCHC10	Q8TBK6	1.02873e-06	1.02	N	N	0	0	0	0	0	0	0	0	0	0	0	0	0	60
TNIK	Q9UKE5	1.02887e-06	0.181	N	N	0	0	0	0	1	1	1	0	0	0	0	0	0	189
TMSB15B	P0CG35	1.02922e-06	1.733	N	.	0	0	0	0	0	0	0	0	0	0	0	0	0	0
GAB1	Q13480	1.02927e-06	0.439	N	N	0	0	0	1	1	1	0	0	0	0	0	0	0	85
FBXO8	Q9NRD0	1.02952e-06	0.53	N	N	0	0	0	0	1	0	0	0	0	0	0	0	0	7
CCNC	P24863	1.0297e-06	0.146	N	N	0	0	1	0	0	0	0	0	0	0	0	0	0	98
PLPPR4	Q7Z2D5	1.02974e-06	0.369	.	.	1	0	0	0	0	0	0	0	0	0	0	0	0	0
RNF141	Q8WVD5	1.02985e-06	1.153	N	N	0	0	0	0	0	0	0	0	0	0	0	0	0	7
DDX42	Q86XP3	1.02999e-06	0.134	E	E	0	0	0	0	0	1	0	0	0	0	0	0	0	18
PRAMEF19	Q5SWL8	1.0302e-06	1.941	.	.	0	0	0	0	0	0	0	0	0	0	0	0	0	0
CDK12	Q9NYV4	1.03055e-06	0.126	E	E	0	0	1	1	1	0	1	0	0	0	0	0	0	22
HS3ST2	Q9Y278	1.03068e-06	0.686	N	N	0	0	0	0	0	0	0	0	0	0	0	0	0	0
ZNF397	Q8NF99	1.03069e-06	0.804	N	N	0	0	0	0	0	0	0	0	0	0	0	0	0	11
OSER1	Q9NX31	1.03107e-06	0.948	N	.	0	0	0	0	0	0	0	0	0	0	0	0	0	0
DCAF12L1	Q5VU92	1.03111e-06	0.309	N	N	0	0	0	0	0	0	0	0	0	0	0	0	0	1
PSORS1C2	Q9UIG4	1.03122e-06	1.738	N	N	0	0	0	0	1	0	0	0	0	0	0	0	0	26
C1orf162	Q8NEQ5	1.0319e-06	1.82	N	N	0	0	0	0	0	0	0	0	0	0	0	0	0	0
PDE8B	O95263	1.03196e-06	0.249	N	N	0	0	0	1	1	0	0	1	0	0	0	0	0	0
ZBTB24	O43167	1.03215e-06	0.664	N	N	0	0	0	1	1	0	0	0	0	0	0	0	0	70
ZKSCAN8	Q15776	1.03232e-06	0.882	N	N	0	0	0	0	0	0	0	0	0	0	0	0	0	15
EIF4G2	P78344	1.03295e-06	0.085	E	.	0	0	0	0	0	0	0	0	0	0	0	0	0	22
NCBP2	P52298	1.03316e-06	0.675	E	E	0	0	0	0	0	0	0	0	0	0	0	0	0	14
FGF19	O95750	1.03328e-06	1.119	N	S	0	0	0	0	1	0	0	0	0	0	0	0	0	2
EIF4B	P23588	1.03365e-06	0.123	N	S	0	0	0	0	1	1	0	0	0	0	0	0	0	35
SAP30	O75446	1.03378e-06	0.759	N	N	0	0	0	0	0	1	0	0	0	0	0	0	0	40
ASCL1	P50553	1.03391e-06	0.595	N	N	0	1	0	1	1	0	0	0	0	0	0	0	0	15
IRF1	P10914	1.03402e-06	0.256	N	N	0	0	0	1	1	1	0	0	0	0	0	0	0	39
NR5A2	O00482	1.03412e-06	0.449	N	N	0	0	0	0	1	0	0	0	0	0	0	0	0	26
TRAF3	Q13114	1.03413e-06	0.224	N	S	0	0	0	0	1	1	0	0	0	0	0	0	0	144
ASIC1	P78348	1.03421e-06	0.344	N	N	0	0	0	0	1	0	0	0	0	0	0	0	0	8
SPAG5	Q96R06	1.03435e-06	0.72	E	S	0	0	0	0	1	0	0	0	0	0	0	0	0	70
POLR2H	P52434	1.03445e-06	0.617	E	E	0	0	0	0	0	0	0	1	0	0	0	0	0	31
STK39	Q9UEW8	1.03454e-06	0.23	N	S	1	0	0	0	1	0	1	0	0	0	0	0	0	19
LGALS7	P47929	1.03489e-06	1.748	N	.	0	0	0	0	1	0	0	0	0	0	0	0	0	11
KCTD10	Q9H3F6	1.03497e-06	0.412	N	E	0	0	0	0	0	0	0	0	0	0	0	0	0	14
MTMR1	Q13613	1.0351e-06	0.238	N	N	0	0	0	0	1	0	0	0	0	0	0	0	0	5
SMAP1	Q8IYB5	1.03519e-06	0.264	N	N	0	0	0	0	0	0	0	0	0	0	0	0	0	15
TANK	Q92844	1.03525e-06	0.404	N	N	0	0	0	0	1	1	0	0	0	0	0	0	0	70
ZSCAN4	Q8NAM6	1.03546e-06	1.619	N	N	0	0	0	0	0	0	0	0	0	0	0	0	0	8
RALGPS1	Q5JS13	1.0355e-06	0.127	N	N	0	0	0	0	1	0	0	0	0	0	0	0	0	6
PHOX2B	Q99453	1.03551e-06	0.34	N	N	0	1	1	1	1	0	0	0	0	0	0	0	0	1
PDCD10	Q9BUL8	1.03613e-06	0.325	N	S	0	1	0	0	1	0	0	0	0	0	0	0	0	16
ELAVL4	P26378	1.03631e-06	0.382	N	N	0	0	0	0	0	0	0	0	0	0	0	0	0	8
TAB2	Q9NYJ8	1.03635e-06	0.098	N	N	0	1	0	1	1	1	0	0	0	0	0	0	0	120
GCH1	P30793	1.03635e-06	0.398	N	N	0	1	0	1	1	0	0	1	0	0	0	0	0	33
UPF2	Q9HAU5	1.03655e-06	0.099	E	E	1	0	0	0	0	0	0	0	0	0	0	0	0	86
MBD1	Q9UIS9	1.03669e-06	0.577	E	S	1	0	0	0	1	0	0	0	0	0	0	0	0	33
MPHOSPH9	Q99550	1.03719e-06	0.644	N	N	0	0	0	0	0	0	0	0	0	0	0	0	0	5
UBL3	O95164	1.03725e-06	0.544	N	N	0	0	0	0	0	0	0	0	0	0	0	0	0	5
SETDB2	Q96T68	1.03751e-06	0.59	N	N	1	0	0	0	1	1	0	0	0	0	0	0	0	2
PSEN1	P49768	1.03751e-06	0.318	N	N	0	0	0	1	1	0	0	0	0	0	0	0	0	114
HDAC6	Q9UBN7	1.03786e-06	0.072	N	N	1	0	0	0	1	1	0	0	0	0	0	0	0	179
PRPF39	Q86UA1	1.0379e-06	0.238	E	E	1	0	0	0	0	0	0	0	0	0	0	0	0	6
TAF1D	Q9H5J8	1.03821e-06	1.346	N	N	0	0	0	0	1	0	0	0	0	0	0	0	0	31
DDX5	P17844	1.03832e-06	0.098	N	E	0	0	1	0	1	0	0	0	0	0	0	0	0	109
UBQLN4	Q9NRR5	1.03837e-06	0.303	N	N	0	0	0	0	0	1	0	0	0	0	0	0	0	171
SULT4A1	Q9BR01	1.0387e-06	0.319	N	N	0	0	0	0	1	0	0	0	0	0	0	0	0	7
SERTAD3	Q9UJW9	1.0388e-06	1.528	N	N	0	0	0	0	0	0	0	0	0	0	0	0	0	44
RC3H2	Q9HBD1	1.03893e-06	0.169	N	N	0	0	0	0	0	0	0	0	0	0	0	0	0	16
KCNT2	Q6UVM3	1.03909e-06	0.374	N	N	0	1	0	1	1	0	0	0	0	0	0	0	0	0
TSC22D1	Q15714	1.03934e-06	0.328	N	N	0	0	0	0	1	0	0	0	0	0	0	0	0	139
SP9	P0CG40	1.03955e-06	0.335	N	N	0	0	0	0	0	0	0	0	0	0	0	0	0	0
NUP153	P49790	1.03956e-06	0.174	N	E	0	0	0	0	0	1	0	0	0	0	0	0	0	32
SESN3	P58005	1.0409e-06	0.409	N	N	0	0	0	0	1	0	0	0	0	0	0	0	0	4
SEC62	Q99442	1.04109e-06	0.297	N	S	0	0	0	0	0	0	0	0	0	0	0	0	0	6
NR3C1	P04150	1.04133e-06	0.32	N	N	0	0	0	1	1	1	0	0	0	0	0	0	0	281
DBP	Q10586	1.04149e-06	0.862	N	N	0	0	0	0	1	0	0	0	0	0	0	0	0	12
MTOR	P42345	1.04202e-06	0.185	E	E	1	1	1	1	1	0	1	0	0	0	0	0	0	138
RCAN2	Q14206	1.04202e-06	0.461	N	N	0	0	0	0	0	0	0	0	0	0	0	0	0	2
KCNIP1	Q9NZI2	1.04254e-06	0.738	N	N	0	0	0	0	0	0	0	0	0	0	0	0	0	6
PRPF19	Q9UMS4	1.04254e-06	0.106	E	E	0	0	0	0	1	0	0	0	0	0	0	0	0	63
GRIPAP1	Q4V328	1.04279e-06	0.159	N	N	0	0	0	0	0	0	0	0	0	0	0	0	0	102
SLITRK2	Q9H156	1.04281e-06	0.694	N	N	0	0	0	0	1	0	0	0	0	0	0	0	0	0
KCNG1	Q9UIX4	1.04313e-06	0.753	N	N	0	0	0	0	0	0	0	0	0	0	0	0	0	2
GZF1	Q9H116	1.04412e-06	0.646	N	N	0	1	0	0	1	0	0	0	0	0	0	0	0	8
NACAD	O15069	1.04475e-06	0.411	N	N	0	0	0	0	0	0	0	0	0	0	0	0	0	10
TRDN	Q13061	1.04509e-06	1.016	N	N	0	0	0	1	1	0	0	0	0	0	0	0	0	16
PNRC1	Q12796	1.04515e-06	0.389	N	N	0	0	0	0	0	0	0	0	0	0	0	0	0	13
CPEB4	Q17RY0	1.04534e-06	0.301	N	N	1	0	0	0	0	0	0	0	0	0	0	0	0	5
ELMO2	Q96JJ3	1.04545e-06	0.556	N	S	0	1	0	0	1	0	0	0	0	0	0	0	0	2
NCOA2	Q15596	1.04597e-06	0.121	E	N	0	0	1	0	1	1	0	0	0	0	0	0	0	76
KCNIP4	Q6PIL6	1.04602e-06	0.436	N	N	0	0	0	0	0	0	0	0	0	0	0	0	0	10
FAM120A	Q9NZB2	1.04654e-06	0.163	N	N	0	0	0	0	0	0	0	0	0	0	0	0	0	3
MAP6D1	Q9H9H5	1.0466e-06	1.219	N	N	0	0	0	0	0	0	0	0	0	0	0	0	0	0
ZNF12	P17014	1.04665e-06	0.51	N	N	0	0	0	0	0	0	0	0	0	0	0	0	0	6
[truncated: 15,482 more rows]
