# Supplementary material for: Mutation severity spectrum of rare alleles in the human genome is predictive of disease type
Source: PLoS Comput Biol. 2020 May 15;16(5):e1007775. doi: 10.1371/journal.pcbi.1007775 (PMC7255613; doi:10.1371/journal.pcbi.1007775)
Supplement: S2 Table — (XLSX) [file pcbi.1007775.s005.xlsx]

## Sheet: S2 Table
S2 Table. A list of abbreviations used in this work.
SAV	single amino-acid variation
SNV	single-nucleotide variation
MAF	minor allele frequency
CNV	copy number variation
indel	insertion and deletion
GTS	Gene Tolerance of rare SAVs
LOEUF	loss-of-function observed/expected upper bound fraction
pLI	probability of being loss-of-function intolerant
PathVar	ClinVar and UniProt genes with pathogenic SAVs
GDA	gene-disease association
gnomAD	genome aggregation database
ACMG	American College of Medical Genetics and Genomics
MESH	Medical Subject Headings
DDD	deciphering developmental disorders
GPCR	G-protein coupled receptor
OR	Olfactory receptor
SVD	Singular value decomposition
SIGNAL	signal peptide region (UniProt Feature)
TRANSIT	transit peptide region (UniProt Feature)
TRANSMEM	transmembrane region (UniProt Feature)
MODRES	modified residue (UniProt Feature)
P_MODRES	residue with phosphorylation modification (UniProt Feature)
A_MODRES	residue with acetylation modification (UniProt Feature)
M_MODRES	residue with methylation modification (UniProt Feature)
DISULFID	cysteines participating in disulfide bonds (UniProt Feature)
CARBOHYD	site with covalently attached glycan group (UniProt Feature)
METAL	binding site for a metal ion (UniProt Feature)
BINDING	binding site for any chemical group (co-enzyme, prosthetic group, etc.) (UniProt Feature)
ACT_SITE	amino acid directly involved in the activity of an enzyme (UniProt Feature)
SITE	any single amino acid site that could be functionally relevant (UniProt Feature)
LIPID	site with covalently attached lipid group(s) (UniProt Feature)
MOTIF	short, i.e. up to 20 amino acids, sequence motif of biological interest (UniProt Feature)
