# Supplementary material for: Mutation severity spectrum of rare alleles in the human genome is predictive of disease type
Source: PLoS Comput Biol. 2020 May 15;16(5):e1007775. doi: 10.1371/journal.pcbi.1007775 (PMC7255613; doi:10.1371/journal.pcbi.1007775)
Supplement: S3 Table — (XLSX) [file pcbi.1007775.s006.xlsx]

## Sheet: S3 Table
S3 Table. Lists of features used in DeepSAV and DeepSAV+PG
Features used in DeepSAV	count
Original amino acid type	20
Variant amino acid type	20
Profile (positional amino acid frequencies)	20
Sequence conservation by AL2CO	1
Secondary structure predictions (PSIPRED, PSSPRED, SPIDER)	9
Disorder prediction scores (DISOPRED3, SPOT-Disorder, IUPred2A)	3
Low complexity prediction (SEG)	1
Coiled coil prediction (NCOILS)	1
Signal peptide (UniProt Feature)	1
Transit peptide (UniProt Feature)	1
Transmembrane segment (UniProt Feature)	1
MODRES - phosphorylation (UniProt Feature)	1
MODRES - acetylation (UniProt Feature)	1
MODRES - methylation (UniProt Feature)	1
DISULFID (UniProt Feature)	1
CARBOHYD (UniProt Feature)	1
METAL (UniProt Feature)	1
BINDING (UniProt Feature)	1
ACT_SITE (UniProt Feature)	1
SITE (UniProt Feature)	1
LIPID (UniProt Feature)	1
MOTIF (UniProt Feature)	1
Indicator whether the position in the sequence window falls outside the protein	1
Additional features used in DeepSAV+PG	count
Number of protein-protein interactions (IntAct, BioGrid, and ConsensusPathDB)	3
Experimental gene essentiality measures	4
Estimated haploinsufficiency/essentiality scores	4
Estimated probabilities of genes involved in recessive diseases	1
Gene damage index score	1
loss-of-function intolerance score (LoFtool_score)	1
gnomAD pLI (the probability of being loss-of-function intolerant)	1
gnomAD pRec (the probability of being intolerant of homozygous, but not heterozygous lof variants)	1
gnomAD pNull (the probability of being tolerant of both heterozygous and homozygous lof variants)	1
gnomAD minor allele frequency (MAF)	1
