# Supplementary material for: Mutation severity spectrum of rare alleles in the human genome is predictive of disease type
Source: PLoS Comput Biol. 2020 May 15;16(5):e1007775. doi: 10.1371/journal.pcbi.1007775 (PMC7255613; doi:10.1371/journal.pcbi.1007775)
Supplement: S4 Table — (XLSX) [file pcbi.1007775.s007.xlsx]

## Sheet: S4 Table
S4 Table. Correlaton matrix for prediction scores of different methods.
	REVEL_score	VEST4_score	DEOGEN2_score	MetaLR_score	MetaSVM_score	Eigen-raw_coding	fathmm-XF_coding_score	CADD_raw	Polyphen2_HVAR_score	PROVEAN_score	SIFT_score	PrimateAI_score	MutationAssessor_score	LRT_score	DeepSAV	DeepSAV+PG
REVEL_score	1	0.874448	0.877293	0.920734	0.928844	0.777135	0.78997	0.762999	0.761982	-0.725172	-0.538726	0.698328	0.712531	-0.403824	0.767039	0.803131
VEST4_score	0.874448	1	0.797089	0.78767	0.791088	0.828423	0.823811	0.811619	0.782293	-0.731394	-0.596331	0.739389	0.731193	-0.445413	0.782989	0.797624
DEOGEN2_score	0.877293	0.797089	1	0.847062	0.848503	0.714411	0.736336	0.702604	0.689933	-0.710235	-0.52877	0.644221	0.678284	-0.369534	0.711817	0.767603
MetaLR_score	0.920734	0.78767	0.847062	1	0.982542	0.696548	0.699884	0.668648	0.67823	-0.643595	-0.506347	0.614152	0.670499	-0.348519	0.674002	0.727772
MetaSVM_score	0.928844	0.791088	0.848503	0.982542	1	0.705885	0.707535	0.68018	0.697328	-0.655253	-0.498004	0.622551	0.674707	-0.35834	0.688994	0.739099
Eigen-raw_coding	0.777135	0.828423	0.714411	0.696548	0.705885	1	0.851991	0.922018	0.831257	-0.718638	-0.682963	0.720621	0.780633	-0.520651	0.703711	0.708024
fathmm-XF_coding_score	0.78997	0.823811	0.736336	0.699884	0.707535	0.851991	1	0.833776	0.717394	-0.677945	-0.572106	0.71852	0.675342	-0.47287	0.684043	0.702545
CADD_raw	0.762999	0.811619	0.702604	0.668648	0.68018	0.922018	0.833776	1	0.800105	-0.685546	-0.637168	0.738649	0.687358	-0.520683	0.703354	0.711646
Polyphen2_HVAR_score	0.761982	0.782293	0.689933	0.67823	0.697328	0.831257	0.717394	0.800105	1	-0.710639	-0.604174	0.621998	0.714428	-0.404006	0.69837	0.69732
PROVEAN_score	-0.725172	-0.731394	-0.710235	-0.643595	-0.655253	-0.718638	-0.677945	-0.685546	-0.710639	1	0.620352	-0.569511	-0.757142	0.330751	-0.68308	-0.677312
SIFT_score	-0.538726	-0.596331	-0.52877	-0.506347	-0.498004	-0.682963	-0.572106	-0.637168	-0.604174	0.620352	1	-0.442266	-0.69792	0.293896	-0.492806	-0.499622
PrimateAI_score	0.698328	0.739389	0.644221	0.614152	0.622551	0.720621	0.71852	0.738649	0.621998	-0.569511	-0.442266	1	0.531278	-0.433683	0.637451	0.656919
MutationAssessor_score	0.712531	0.731193	0.678284	0.670499	0.674707	0.780633	0.675342	0.687358	0.714428	-0.757142	-0.69792	0.531278	1	-0.33693	0.638489	0.638341
LRT_score	-0.403824	-0.445413	-0.369534	-0.348519	-0.35834	-0.520651	-0.47287	-0.520683	-0.404006	0.330751	0.293896	-0.433683	-0.33693	1	-0.389743	-0.396887
DeepSAV	0.767039	0.782989	0.711817	0.674002	0.688994	0.703711	0.684043	0.703354	0.69837	-0.68308	-0.492806	0.637451	0.638489	-0.389743	1	0.919075
DeepSAV+PG	0.803131	0.797624	0.767603	0.727772	0.739099	0.708024	0.702545	0.711646	0.69732	-0.677312	-0.499622	0.656919	0.638341	-0.396887	0.919075	1
